# Supplementary material for: An allosteric modulator activates BK channels by perturbing coupling between Ca2+ binding and pore opening
Source: Nat Commun. 2022 Nov 9;13:6784. doi: 10.1038/s41467-022-34359-6 (PMC9646747; doi:10.1038/s41467-022-34359-6)
Supplement: Supplementary file 4 — Source Data [file 41467_2022_34359_MOESM4_ESM.xlsx]

## Sheet: FIGURE 1d
	1d
	WT 0 BC5
	voltage	G/Gmax	G/Gmax	G/Gmax	G/Gmax	G/Gmax	G/Gmax	G/Gmax	G/Gmax	G/Gmax	G/Gmax	G/Gmax	G/Gmax	G/Gmax	G/Gmax		average	STDEV	SEM
	mV
	-30	0.00363657	0.00983379	0.00106587	0.00179359	0.00540541	0.00642741	0.00551066	0.00197049	0.00533891	-0.000147782	0.0106308	0.00363496	0.0152007	0.0266506		0.00692514	0.00703685	0.00170673
	-20	0.00394689	0.0100306	0.00195047	0.00165238	0.00557176	0.00574344	0.00521336	0.00198727	0.00378283	0.000732551	0.0108836	0.00397214	0.0144993	0.0264381		0.00688605	0.00686304	0.00166458
	-10	0.00393657	0.00985763	0.0222959	0.00248102	0.00569494	0.00620471	0.00460469	0.00245153	0.0033524	-0.000508518	0.0105665	0.00343735	0.0154192	0.026936		0.00833785	0.00803388	0.00194855
	0	0.00328242	0.00984947	0.000592874	0.00160328	0.00535577	0.00590465	0.00519198	0.00188391	0.00338928	-0.000746733	0.0102809	0.00328472	0.0149542	0.0269149		0.00655297	0.00723322	0.00175436
	10	0.00401432	0.0099737	0.00202394	0.00241194	0.00542645	0.00609338	0.0045102	0.00266708	0.00357687	0.00140318	0.0105691	0.00425509	0.0158196	0.0272126		0.00713982	0.00702313	0.0017034
	20	0.00396031	0.00980942	0.000858728	0.00162974	0.00599089	0.00680052	0.00495418	0.00238397	0.00308056	0.00147654	0.0109289	0.00517698	0.0157075	0.0267548		0.00710807	0.00702073	0.00170282
	30	0.00356318	0.00991633	0.00156921	0.00157109	0.00608565	0.00697984	0.00576532	0.00313438	0.00404542	0.000989869	0.0105518	0.0052424	0.015434	0.0269214		0.00726928	0.00692888	0.00168054
	40	0.00441013	0.0102706	0.00118046	0.00209324	0.00463141	0.00636263	0.0041788	0.0028883	0.00311734	0.000426064	0.0106414	0.00505952	0.015559	0.0269966		0.00698682	0.00709639	0.00172117
	50	0.00263475	0.00996625	0.00167062	0.00247157	0.00486527	0.00660355	0.00592358	0.00259153	0.00218109	0.00121507	0.010086	0.0045149	0.0168369	0.0453802		0.00835295	0.0114979	0.00278873
	60	0.00439244	0.00964469	0.00122551	0.00246885	0.00507411	0.00676155	0.00541636	0.00166717	0.00241178	0.00277803	0.0108476	0.00330667	0.0225791	0.0345148		0.00807776	0.00941854	0.00228439
	70	0.00329178	0.0097879	0.00113852	0.0025579	0.00524173	0.011477	0.00513587	0.00233592	0.0024406	0.00132017	0.0178642	0.00455833	0.0348119	0.0432715		0.0103738	0.0130996	0.00317719
	80	0.00413251	0.0138765	0.00159341	0.00315805	0.0059931	0.0256872	0.00639978	0.00256872	0.00391476	0.00180298	0.0207457	0.014329	0.0331694	0.050674		0.0134318	0.0145761	0.00353531
	90	0.00399665	0.0184811	0.00221525	0.00268837	0.015709	0.0403225	0.00649431	0.0113631	0.0045704	0.0366795	0.0358429	0.0261188	0.044584	0.0671429		0.0225863	0.0198081	0.0048043
	100	0.00730381	0.0220897	0.0252622	0.0299416	0.0225056	0.0704672	0.0140604	0.0257795	0.00634134	0.0503432	0.0608454	0.0376603	0.0748293	0.102652		0.0392915	0.0285937	0.00693517
	110	0.0150448	0.035406	0.030756	0.0356778	0.0353283	0.0925963	0.0230197	0.0403567	0.0440936	0.148719	0.10691	0.046674	0.145933	0.146759		0.0676624	0.0496829	0.0120502
	120	0.0377656	0.0999818	0.0730864	0.0530923	0.0580031	0.142426	0.0503146	0.0638434	0.0967962	0.209578	0.136748	0.0855594	0.206861	0.203116		0.108369	0.0612595	0.014858
	130	0.0436977	0.174212	0.13806	0.0993534	0.0919688	0.19159	0.0931373	0.0983856	0.156424	0.350347	0.204255	0.131422	0.2433	0.246619		0.161627	0.0809584	0.0196358
	140	0.10469	0.246052	0.255266	0.154654	0.129831	0.233861	0.129642	0.190953	0.282906	0.533316	0.240589	0.178985	0.308224	0.295024		0.234571	0.107949	0.0261822
	150	0.214575	0.309845	0.264667	0.188182	0.205133	0.275936	0.213849	0.271811	0.444118	0.645007	0.334241	0.218254	0.35149	0.350807		0.30628	0.1213	0.0294202
	160	0.269994	0.316704	0.439853	0.300819	0.243128	0.334353	0.272557	0.379033	0.562108	0.76762	0.401141	0.282559	0.44847	0.40226		0.387186	0.140367	0.0340448
	170	0.344896	0.396218	0.529921	0.409081	0.334119	0.393846	0.365866	0.491226	0.670304	0.962315	0.4344	0.335716	0.511036	0.463365		0.474451	0.168066	0.040763
	180	0.426958	0.467693	0.660009	0.554821	0.429844	0.52817	0.451321	0.600622	0.840702	1.01614	0.50466	0.416091	0.567091	0.517752		0.570134	0.170675	0.0413959
	190	0.534346	0.547022	0.763629	0.561062	0.469191	0.563863	0.495672	0.681489	0.989991	1.07478	0.567238	0.4776	0.586622	0.55544		0.633425	0.186349	0.0451974
	200	0.608154	0.627202	0.802176	0.681478	0.576629	0.661505	0.589415	0.742288	1.02812	1.1313	0.616777	0.53885	0.673993	0.550364		0.702018	0.176467	0.0428005
	210	0.718586	0.660429	0.910376	0.690605	0.669867	0.755017	0.673969	0.835638	1.07751	1.11983	0.692	0.601697	0.740915	0.645303		0.770839	0.15985	0.0387704
	220	0.804344	0.759144	0.944676	0.851422	0.731623	0.782949	0.727917	0.941025	1.02017	1.01587	0.794375	0.701416	0.757481	0.687598		0.822858	0.113431	0.0275118
	230	0.900501	0.828712	0.953206	0.998073	0.805062	0.841658	0.798664	0.939564	0.997539	0.880037	0.858772	0.805142	0.806933	0.736979		0.867917	0.0800096	0.0194057
	240	0.928055	0.857531	1.08463	0.986926	0.852659	0.879875	0.860659	0.965963	0.787824	0.782141	0.871042	0.868205	0.876783	0.810406		0.886621	0.0818836	0.0198602
	250	0.913312	0.94146	0.9943	0.755097	0.914984	0.909766	0.932117	0.98118	0.597438	0.643011	0.918998	0.942003	0.944907	0.860364		0.874924	0.12223	0.029646
	WT 0.1µM BC5
	-80	0.00259175	0.00260454	0.00131361	0.000569495	0.000592373	-0.000943492	0.00121	0.00149835	0.00388605	0.00401047						0.00173331	0.00155071	0.000430037
	-70	0.00200103	0.00201333	0.00152569	6.3121e-05	0.000498444	0.000222447	0.000804134	6.41061e-05	0.00364609	0.00414941						0.00149878	0.00146766	0.000407004
	-60	0.00305604	0.00263564	0.00192256	-0.000573571	0.00108807	0.000145847	0.00252853	0.000700859	0.00252235	0.00403787						0.00180642	0.00143125	0.000396907
	-50	0.00296808	0.00233645	0.00206754	-0.000322732	0.00137987	0.00120879	0.0016755	0.000312425	0.00372215	0.00390784						0.00192559	0.00137292	0.000380731
	-40	0.00255613	0.00185491	0.0018434	0.000415055	0.00100283	0.000903155	0.00219298	0.00144408	0.00375417	0.00433195						0.00202987	0.00124351	0.000344844
	-30	0.00284121	0.0023444	0.0018434	0.000362223	0.00100283	0.000729918	0.000890682	0.00123344	0.00476375	0.00427392						0.00202858	0.00151876	0.000421175
	-20	0.00253474	0.00257273	0.00110515	0.00194543	0.00240893	0.000229012	0.00109587	-5.32178e-05	0.00400656	0.00491457						0.00207598	0.00157119	0.000435716
	-10	0.00237063	0.0020546	0.00183231	0.00124805	0.000979464	0.00104291	0.00055654	6.53097e-05	0.00298398	0.00516543						0.00182992	0.00146124	0.000405224
	0	0.00213742	0.0020546	0.00195799	0.000446258	0.00164171	0.00129702	0.00057836	0.000321326	0.00346183	0.00497743						0.00188739	0.00144432	0.000400532
	10	0.00263122	0.00227296	0.0015959	-1.99022e-05	0.000776038	0.000779558	0.000733201	0.00147362	0.00251265	0.00373307						0.00164883	0.00113621	0.000315089
	20	0.00274852	0.00218715	0.00224259	-0.000638061	-5.47442e-06	0.000477605	0.00132786	0.00147984	0.0037747	0.00387036						0.00174651	0.00151587	0.000420374
	30	0.00293383	0.00236904	0.00149208	0.000415066	-0.00183421	0.00041928	0.00176906	0.00130279	0.00354955	0.00449334						0.00169098	0.00180063	0.000499343
	40	0.00271225	0.00198144	0.00269484	0.000871038	-0.000270025	0.00101537	0.00174731	0.00130768	0.0050273	0.00560119						0.00226884	0.00183609	0.000509176
	50	0.00356392	0.00235432	0.00152709	-9.98989e-05	0.00149315	1.58279e-06	0.000485427	0.000555846	0.00481502	0.00587331						0.00205698	0.00207442	0.00057527
	60	0.00293336	0.00236041	0.00204736	0.00135316	0.00105635	0.000781088	0.00444561	0.00100693	0.00416698	0.0129943						0.00331455	0.00363708	0.00100862
	70	0.00268002	0.00280131	0.00215696	0.00150329	0.00235244	0.00217944	0.00120241	0.000970151	0.010163	0.0125083						0.00385173	0.00402767	0.00111693
	80	0.00715682	0.0127064	0.00197477	0.00871237	0.0195842	0.00081608	0.02371	0.00808866	0.012038	0.0262013						0.0120989	0.00864017	0.00239605
	90	0.0162861	0.0137258	0.0108911	0.0182789	0.00135149	0.00136413	0.012783	0.0163116	0.0267559	0.0542824						0.017203	0.0150648	0.00417771
	100	0.0272266	0.0277349	0.025945	0.0235952	0.0112011	0.0168269	0.0273354	0.0519018	0.0381229	0.107595						0.0357485	0.0275691	0.00764535
	110	0.0481317	0.0486845	0.041412	0.0487373	0.0602675	0.0253636	0.0544713	0.0433153	0.0636335	0.153188						0.0587205	0.0348501	0.00966449
	120	0.0951656	0.0892886	0.0771214	0.0810458	0.105945	0.0715819	0.0924775	0.0675119	0.106068	0.21381						0.100002	0.042118	0.01168
	130	0.1358	0.147951	0.143963	0.140145	0.11607	0.135948	0.156069	0.11951	0.159582	0.305502						0.156054	0.0543249	0.0150651
	140	0.198284	0.212347	0.20284	0.261752	0.209712	0.237142	0.23388	0.201806	0.232088	0.386101						0.237595	0.0559076	0.0155041
	150	0.243834	0.263114	0.267071	0.314335	0.243353	0.345003	0.300275	0.277215	0.320308	0.497984						0.307249	0.0750133	0.0208024
	160	0.3432	0.327553	0.328807	0.490249	0.347978	0.532752	0.411613	0.371482	0.383167	0.603506						0.414031	0.0958558	0.0265823
	170	0.441193	0.399069	0.428576	0.659938	0.435593	0.647473	0.4693	0.48037	0.444647	0.675639						0.50818	0.107907	0.0299243
	180	0.48149	0.470788	0.540477	0.723058	0.571046	0.817258	0.630429	0.552496	0.564673	0.736468						0.608818	0.115346	0.0319873
	190	0.605435	0.606554	0.667047	0.822838	0.622472	0.861344	0.719565	0.670359	0.625932	0.813131						0.701468	0.0974205	0.0270162
	200	0.662004	0.725753	0.74842	0.906231	0.809636	0.926195	0.829515	0.815068	0.70145	0.88837						0.801264	0.0901373	0.0249965
	WT 0.3 µM BC5
	-80	0.00146862	-0.00088884	0.00148193	0.00267984												0.00118539	0.00149488	0.000564957
	-70	0.00176216	0.0012998	0.00145652	0.00348084												0.00199983	0.00100583	0.000380134
	-60	0.00144198	0.000266594	0.00264294	0.00381597												0.00204187	0.00152973	0.000578128
	-50	0.0008589	0.000246038	0.00157477	0.00394444												0.00165604	0.00161935	0.000612001
	-40	0.00130955	0.00230635	0.00166838	0.00402557												0.00232746	0.00120479	0.000455325
	-30	0.00133645	0.00232444	0.000425415	0.00343151												0.00187945	0.00129305	0.000488683
	-20	0.00265123	0.0025686	0.00053303	0.00280354												0.0021391	0.00107513	0.000406321
	-10	0.00103856	0.00212324	0.00208558	0.00318502												0.0021081	0.000876434	0.00033123
	0	0.000600535	-0.000690263	0.00236135	0.00239357												0.0011663	0.00149457	0.000564843
	10	-0.000235425	3.96571e-05	0.00332543	0.0037336												0.00171582	0.0021039	0.000795124
	20	0.00140418	0.00241372	0.000909148	0.00376078												0.00212196	0.00125923	0.000475899
	30	0.00210665	0.00302789	0.000740498	0.0041726												0.00251191	0.00145216	0.000548811
	40	0.00214129	0.00243804	0.000836268	0.00342531												0.00221023	0.00106784	0.000403567
	50	0.0022933	0.00126125	0.000856257	0.00324185												0.00191316	0.00107268	0.000405398
	60	0.00226979	-0.000339137	0.0193216	0.0091818												0.00760851	0.0087814	0.00331874
	70	0.00186356	0.00274426	0.00653308	0.0106676												0.00545213	0.00402409	0.00152082
	80	0.0162499	0.00129611	0.00667375	0.0164843												0.010176	0.00747897	0.00282652
	90	0.0266462	0.0163748	0.0206961	0.0382668												0.025496	0.00949827	0.00358967
	100	0.0291171	0.0231315	0.0304489	0.0670067												0.0374261	0.0199756	0.00754934
	110	0.0760899	0.0455538	0.0590366	0.0898778												0.0676395	0.0193885	0.00732747
	120	0.0896325	0.0770682	0.115709	0.168684												0.112773	0.0405996	0.0153438
	130	0.162797	0.139438	0.175874	0.214944												0.173263	0.0316111	0.0119468
	140	0.242907	0.215138	0.265548	0.30653												0.257531	0.0386273	0.0145984
	150	0.308634	0.336686	0.324704	0.365506												0.333882	0.0240114	0.00907459
	160	0.411295	0.422471	0.429457	0.481673												0.436224	0.031209	0.0117948
	170	0.497697	0.539339	0.532695	0.578479												0.537052	0.0331121	0.012514
	180	0.621214	0.629863	0.589815	0.6321												0.618248	0.0195279	0.00738017
	190	0.747066	0.740185	0.720769	0.743344												0.737841	0.0117236	0.0044307
	200	0.821854	0.820516	0.811602	0.794178												0.812038	0.0127462	0.00481717
	WT 1 µM BC5
	-80	0.00188453	0.0051236	0.00391979	-0.000658212	0.000942009	0.000188953										0.00190011	0.00222985	0.000743285
	-70	0.0021701	0.00500836	0.00400603	0.000569263	0.00165218	0.00144098										0.00247449	0.00168719	0.000562396
	-60	0.00211174	0.00482328	0.00365571	0.00115151	0.000315785	0.00301154										0.00251159	0.00165736	0.000552452
	-50	0.00208498	0.00494791	0.00357269	0.000816733	0.000743565	0.00207014										0.00237267	0.00163225	0.000544082
	-40	0.00234372	0.00543119	0.00418998	0.0015886	0.00119192	0.00163627										0.00273028	0.00169952	0.000566508
	-30	0.000924603	0.00458079	0.00430106	-0.000239704	0.00172215	0.000971034										0.00204332	0.00196229	0.000654095
	-20	0.000924603	0.00507382	0.00452211	0.000215678	0.000478374	0.00178601										0.00216677	0.00211395	0.000704651
	-10	0.00300041	0.00478747	0.0046371	0.00047765	0.000598312	0.00183697										0.00255632	0.00190667	0.000635558
	0	0.00162485	0.0043798	0.0042897	0.000266255	0.000844138	0.001777										0.00219696	0.00174389	0.000581297
	10	0.00354889	0.00503542	0.00436746	0.00079145	0.00129352	0.000900918										0.00265628	0.00188686	0.000628953
	20	0.00233826	0.00566565	0.00468002	0.000653646	0.00031421	0.00213482										0.0026311	0.00214555	0.000715183
	30	0.00224031	0.00480019	0.00409132	0.000130011	0.000988409	0.000865571										0.00218597	0.00189061	0.000630203
	40	0.00260364	0.00480019	0.0042306	0.00121566	0.000285616	0.0020671										0.0025338	0.00173379	0.00057793
	50	0.00242759	0.00503727	0.0045002	0.0006959	0.000755256	0.00151918										0.00248923	0.0018817	0.000627234
	60	0.00264227	0.00521279	0.00456897	0.00155978	0.00164898	0.00204883										0.00294694	0.00156674	0.000522247
	70	0.00291439	0.00536898	0.00580156	0.0012474	0.00179496	0.00180819										0.00315591	0.00196298	0.000654326
	80	0.00945521	0.0179877	0.0150468	0.00269697	0.00163364	0.0017391										0.00809324	0.00720179	0.0024006
	90	0.0178435	0.018547	0.0160341	0.0142215	0.0132989	0.0114										0.0152242	0.00275298	0.000917658
	100	0.0385848	0.0656886	0.0504871	0.0186444	0.0370405	0.0204876										0.0384888	0.0179094	0.00596981
	110	0.0659672	0.0699943	0.0676348	0.0510998	0.0478178	0.0529721										0.0592477	0.00966849	0.00322283
	120	0.110894	0.150247	0.124412	0.0958893	0.128829	0.096653										0.117821	0.0209434	0.00698113
	130	0.170961	0.205515	0.186836	0.151879	0.210964	0.143503										0.178276	0.0277244	0.00924147
	140	0.253262	0.280108	0.250667	0.259949	0.299903	0.241914										0.2643	0.0216575	0.00721915
	150	0.337253	0.394575	0.303928	0.36524	0.457294	0.335665										0.365659	0.0543149	0.018105
	160	0.421305	0.480728	0.395348	0.484044	0.586479	0.498335										0.477706	0.0667388	0.0222463
	170	0.494927	0.577393	0.462287	0.636554	0.730225	0.621059										0.587074	0.0982365	0.0327455
	180	0.552469	0.648936	0.562803	0.747434	0.773108	0.708001										0.665459	0.0934837	0.0311612
	190	0.628967	0.720594	0.631445	0.847507	0.916106	0.818396										0.760502	0.118898	0.0396328
	200	0.703663	0.804604	0.689163	0.912424	0.962782	0.856784										0.82157	0.110596	0.0368652
	WT 2 µM BC5
	-80	0.00194228	0.00202921	0.000200596	0.000611532	0.0023022	0.000871082										0.00132615	0.000873066	0.000291022
	-70	0.00284642	0.00116343	0.00186922	0.00106297	0.00281822	0.00171848										0.00191312	0.000776512	0.000258837
	-60	0.002117	0.00267916	0.000847535	0.00202254	0.00228501	0.000728977										0.00178004	0.000801256	0.000267085
	-50	0.00313524	0.0020142	0.000969529	0.00119568	0.00218524	0.0014776										0.00182958	0.000791294	0.000263765
	-40	0.00252348	0.0013768	0.000939728	0.00105187	0.0015048	0.00181513										0.0015353	0.000577801	0.0001926
	-30	0.00199813	0.00200378	0.000643528	0.00108179	0.0029367	0.00100735										0.00161188	0.000853473	0.000284491
	-20	0.00255373	0.000988462	0.000628783	2.32779e-05	0.00238686	0.00182943										0.00140176	0.00101478	0.00033826
	-10	0.00242095	0.00210638	0.000787627	0.000911369	0.00216033	0.00134449										0.00162186	0.000698703	0.000232901
	0	0.00166516	0.0019287	0.00116509	0.000575301	0.00236963	0.00230273										0.00166777	0.000694269	0.000231423
	10	0.00297201	0.00265512	0.000552499	0.000612176	0.00350656	0.00177249										0.00201181	0.00124225	0.000414084
	20	0.00190065	0.000901155	0.00111492	-5.10057e-05	0.00166074	0.00109749										0.00110399	0.000681169	0.000227056
	30	0.00245168	0.00150141	0.00145235	0.000629701	0.0031054	0.00189749										0.00183967	0.000861212	0.000287071
	40	0.00366776	0.00278479	0.0011157	0.00164007	0.00386407	0.00235354										0.00257099	0.00109109	0.000363698
	50	0.00179486	0.00291056	0.000731789	0.00133264	0.00436949	0.00215871										0.00221634	0.00128715	0.00042905
	60	0.00333518	0.00545563	0.00163194	0.00101438	0.00443558	0.000802834										0.00277926	0.00192628	0.000642094
	70	0.00383013	0.00306489	0.00490542	0.0023182	0.003448	0.00165258										0.0032032	0.00114519	0.00038173
	80	0.0184474	0.0136695	0.0153678	0.00228774	0.00305552	0.00235103										0.0091965	0.00742933	0.00247644
	90	0.031275	0.0533237	0.0323112	0.0161719	0.0185535	0.021281										0.0288194	0.0137176	0.00457252
	100	0.0617006	0.0720219	0.0560089	0.0521087	0.0259258	0.0176045										0.0475617	0.0212405	0.00708015
	110	0.122531	0.130526	0.113374	0.0730299	0.0883266	0.0709923										0.0997966	0.0257806	0.00859354
	120	0.218049	0.169206	0.199697	0.148396	0.197117	0.0906257										0.170515	0.0462428	0.0154143
	130	0.314647	0.312989	0.271471	0.255884	0.24462	0.211466										0.268513	0.0402491	0.0134164
	140	0.408876	0.43256	0.397145	0.420241	0.370788	0.301344										0.388492	0.0476415	0.0158805
	150	0.547825	0.563503	0.509385	0.556973	0.498763	0.4889										0.527558	0.0323168	0.0107723
	160	0.659513	0.624506	0.641016	0.60019	0.584204	0.544941										0.609062	0.0415043	0.0138348
	170	0.749562	0.769902	0.721679	0.798548	0.681283	0.694906										0.73598	0.0450184	0.0150061
	180	0.829519	0.818803	0.814355	0.886851	0.767869	0.834427										0.825304	0.0383405	0.0127802
	190	0.925003	0.919905	0.920121	0.97414	0.837325	0.840953										0.902908	0.0534545	0.0178182
	200	0.938191	0.941184	0.958483	0.964315	0.894683	0.931629										0.938081	0.0246541	0.00821803
	WT 5 µM BC5
	-80	0.0119976	0.00124153	0.00542142	0.0164092	0.00474686	0.000108187	0.00553484									0.00649423	0.0058036	0.00219335
	-70	0.00904179	-2.71978e-05	0.00744493	0.018754	0.00620442	-0.000361363	0.00698059									0.00686245	0.00641087	0.00242285
	-60	0.00922715	-9.01138e-05	0.00729996	0.0203658	0.00550809	0.000110936	0.00693843									0.00705146	0.0068755	0.00259845
	-50	0.00817694	0.000898143	0.00953965	0.0192494	0.00521548	0.000338848	0.00674796									0.00716663	0.00635794	0.00240285
	-40	0.00361076	0.00241949	0.0127401	0.0183802	0.00639706	-0.000406599	0.00678781									0.00713269	0.00645586	0.00243986
	-30	0.0107058	0.000967425	0.00958747	0.0169879	0.00622855	-0.000283294	0.0060889									0.00718325	0.00592754	0.00224019
	-20	0.0073867	0.00105102	0.0104297	0.0172059	0.00606252	-0.000333962	0.00659512									0.00691386	0.00586289	0.00221576
	-10	0.0096448	0.00228923	0.014223	0.0212522	0.00619049	-0.00070653	0.00623768									0.00844727	0.00742123	0.0028047
	0	0.0133222	0.0087586	0.0188715	0.0172371	0.00577216	-0.000259661	0.00726145									0.0101376	0.00675968	0.00255468
	10	0.0135494	-0.000831384	0.0147457	0.0294697	0.00520935	0.000248357	0.00660507									0.0098566	0.0104955	0.00396656
	20	0.00842588	0.0210801	0.0160578	0.0429271	0.00607469	0.018833	0.00748957									0.0172697	0.0127536	0.00481996
	30	0.0557672	0.0565798	0.0639885	0.0732743	0.0139139	0.0014129	0.0066824									0.0388027	0.0302093	0.011417
	40	0.0312631	0.104964	0.0910026	0.106781	0.0195072	0.0245073	0.014109									0.0560192	0.042606	0.0161021
	50	0.215996	0.16251	0.154895	0.212428	0.0614164	0.0728719	0.0466822									0.1324	0.0715719	0.0270491
	60	0.269985	0.294699	0.205296	0.278203	0.160862	0.118903	0.0815224									0.201353	0.0838075	0.0316733
	70	0.453402	0.450206	0.353318	0.428002	0.258171	0.21479	0.134806									0.327528	0.126699	0.0478833
	80	0.517513	0.563276	0.451865	0.50197	0.489011	0.332508	0.242127									0.44261	0.114199	0.0431592
	90	0.644851	0.636114	0.519169	0.624431	0.634555	0.475006	0.364929									0.557008	0.107691	0.0406995
	100	0.761681	0.808867	0.633988	0.671336	0.642724	0.614552	0.507118									0.662895	0.0991495	0.0374715
	110	0.765699	0.806857	0.746384	0.740033	0.806577	0.86258	0.666962									0.770727	0.0623895	0.0235788
	120	0.821055	0.893204	0.765304	0.819885	0.957928	0.898161	0.703508									0.837006	0.0866321	0.0327408
	130	0.89352	0.923141	0.846283	0.815362	0.866195	0.982881	0.724113									0.864499	0.0824144	0.0311468
	140	0.918451	0.938284	0.888888	0.912095	0.889792	0.94601	0.822061									0.902226	0.0415066	0.0156866
	150	0.949053	0.96108	1.00344	0.899431	0.962233	1.07564	0.892126									0.963286	0.0626971	0.023695
	160	0.995233	0.955653	0.922836	0.896512	0.989846	0.965953	0.898609									0.946377	0.0409638	0.0154814
	170	0.99383	1.07865	0.930297	0.992097	1.00664	0.922851	0.966341									0.984387	0.0525474	0.0198592
	180	1.03004	0.992142	0.951119	0.963293	1.06652	1.01483	1.00795									1.0037	0.0393979	0.0148896
	190	1.05694	1.01218	1.03692	1.0679	1.0439	0.91359	0.99885									1.01861	0.0521768	0.0197191
	200	0.986657	1.02985	1.06193	1.03877		1.05199	1.04317									1.03539	0.0262963	0.00993814
	WT 10 µM BC5
	-80	0.00696375	0.00266817	0.00445231													0.00469474	0.00215803	0.000881187
	-70	0.00201336	0.00242856	0.00324638													0.00256277	0.00062737	0.000256174
	-60	0.000380761	0.00212215	0.00321873													0.00190721	0.00143114	0.000584378
	-50	0.000170331	0.0023783	0.00330187													0.00195017	0.00160907	0.000657032
	-40	0.00169627	0.00181857	0.00331225													0.0022757	0.000899762	0.0003674
	-30	0.00103797	0.00233786	-0.000676867													0.000899654	0.00151212	0.000617442
	-20	0.00542645	0.00249039	0.00710806													0.0050083	0.00233706	0.000954292
	-10	0.0024893	0.00178287	0.0014393													0.00190382	0.000535348	0.000218599
	0	0.00175636	0.0016407	0.00360873													0.00233526	0.00110437	0.000450947
	10	0.00264011	0.00252614	0.00343059													0.00286561	0.000492591	0.00020114
	20	-0.00638512	0.00207124	0.00397345													-0.000113477	0.00551405	0.00225155
	30	0.000349047	0.00236091	0.00309098													0.00193365	0.00142002	0.000579838
	40	0.00191859	0.00230063	0.00249204													0.00223709	0.000291958	0.000119215
	50	0.00290037	0.00251516	0.00116153													0.00219235	0.00091326	0.000372911
	60	0.000654859	0.00280414	0.00527498													0.00291133	0.00231192	0.000944028
	70	0.0024055	0.00264788	0.00590559													0.00365299	0.00195457	0.000798109
	80	0.00557891	0.00371792	0.00553287													0.00494323	0.0010614	0.000433402
	90	0.0299875	0.0103248	0.0190127													0.019775	0.00985349	0.00402347
	100	0.0831287	0.0388813	0.0404975													0.0541692	0.0250927	0.0102461
	110	0.146385	0.0713311	0.0732404													0.0969855	0.0427919	0.0174732
	120	0.259606	0.150683	0.174803													0.195031	0.0572095	0.0233603
	130	0.442299	0.262918	0.285001													0.330073	0.097816	0.0399412
	140	0.544056	0.380706	0.438104													0.454289	0.082869	0.0338379
	150	0.712036	0.588589	0.54172													0.614115	0.0879805	0.0359251
	160	0.836242	0.668207	0.624318													0.709589	0.111858	0.0456751
	170	0.892059	0.784908	0.708859													0.795275	0.092039	0.0375823
	180	0.914766	0.823394	0.82126													0.85314	0.0533803	0.0217968
	190	0.972772	0.913644	0.897233													0.927883	0.0397316	0.0162236
	200	0.989036	0.977542	0.965964													0.977514	0.011536	0.0047105
	WT 30 µM BC5
	-80	0.000735405	0.000424989	0.00251006	-0.000162041	0.00058592											0.000818867	0.00100482	0.000356321
	-70	0.000274508	0.00179913	0.00153517	-0.000657858	0.00436834											0.00146386	0.00190196	0.000674452
	-60	0.000699931	0.00159672	0.00156999	9.73296e-05	0.00426175											0.00164514	0.00159246	0.000564704
	-50	0.000946698	0.00185854	0.000993476	0.00164145	0.000998607											0.00128775	0.000429366	0.000152258
	-40	0.000301139	0.00233512	0.00159138	0.000770052	-0.00115971											0.000767596	0.00132927	0.000471373
	-30	0.00011971	0.00176675	0.0014593	0.000655845	0.00160233											0.00112079	0.00070393	0.000249621
	-20	0.00117334	0.00297165	0.00124472	0.0022909	0.00509057											0.00255424	0.00160455	0.000568988
	-10	0.000336696	0.00225139	0.00124518	0.00218211	-0.000570955											0.00108888	0.00121366	0.000430374
	0	0.000199892	0.00170358	0.00158418	0.00141982	0.00453945											0.00188938	0.00159886	0.000566971
	10	0.000273657	0.00310955	0.00161878	0.00106695	0.00454069											0.00212193	0.00170353	0.000604088
	20	0.00175552	0.00269495	0.000852449	0.000998989	0.00927236											0.00311485	0.00351903	0.00124788
	30	0.0019084	0.00306486	0.0010285	-0.000395543	0.00786393											0.00269403	0.00315444	0.0011186
	40	0.00204364	0.00281013	0.000929598	-0.000600641	0.00667294											0.00237113	0.00272557	0.000966515
	50	0.00487495	0.00690787	0.00216451	0.000274195	0.00608362											0.00406103	0.00277465	0.000983919
	60	0.0134747	0.0144467	0.00261859	0.00216228	0.00688032											0.00791652	0.00582644	0.00206611
	70	0.0252414	0.029392	0.00433779	0.00323386	0.00771589											0.0139842	0.0123697	0.00438642
	80	0.0653137	0.066047	0.0269398	0.0523485	0.0394683											0.0500235	0.0168836	0.00598708
	90	0.12106	0.11634	0.0601352	0.0770447	0.108202											0.0965564	0.0266207	0.00943997
	100	0.208322	0.234799	0.119567	0.171395	0.14411											0.175639	0.0467018	0.0165609
	110	0.340796	0.359263	0.22767	0.293558	0.26859											0.297975	0.053422	0.018944
	120	0.489432	0.507605	0.373825	0.487928	0.447544											0.461267	0.0535857	0.019002
	130	0.667519	0.659845	0.610829	0.692433	0.547053											0.635536	0.0576428	0.0204407
	140	0.782638	0.737944	0.711814	0.779975	0.745452											0.751565	0.0298986	0.0106023
	150	0.861666	0.872618	0.829938	0.872168	0.813121											0.849902	0.0269332	0.00955078
	160	0.897397	0.877349	0.896659	0.939312	0.917637											0.905671	0.023594	0.00836668
	170	0.948608	0.94003	0.908588	0.995698	0.910839											0.940753	0.0353928	0.0125507
	180	0.988319	0.976102	0.95803	0.968027	0.952374											0.96857	0.0143218	0.00507864
	190	1.00991	0.999283	0.992622	1.00843	1.00376											1.0028	0.0070557	0.00250202
	200	0.998567	1.02407	1.01691	1.00467	1.00631											1.01011	0.0102274	0.00362673
	WT 100 µM BC5
	-80	0.00410533	0.00540043	-0.0458281													-0.0121074	0.0292101	0.0110394
	-70	0.00340714	0.00392299	-0.0233167													-0.00532886	0.0155801	0.00588816
	-60	0.00381792	0.00387443	0.00764725													0.0051132	0.00219473	0.000829453
	-50	0.0042346	0.00349113	0.0319319													0.0132192	0.0162099	0.0061262
	-40	0.00325216	0.00371011	-0.0112777													-0.00143848	0.00852409	0.0032215
	-30	0.00357178	0.00391923	0.0141142	0.0097729	0.0010233											0.00648028	0.00533655	0.00201684
	-20	0.00478986	0.00263515	0.0161735	0.00952352	0.00328192											0.00728079	0.00565437	0.00213695
	-10	0.00429248	0.00393988	0.020177	0.00954164	0.00212821											0.00801584	0.00733762	0.0027731
	0	0.00470625	0.00262647	-0.0340138	0.00971121	0.00147717											-0.00309854	0.0175675	0.00663927
	10	0.00465403	-0.00370225	0.025972	0.00961145	0.00391228											0.0080895	0.0110725	0.0041846
	20	-0.006332	-0.018964	0.00628956	0.0101343	0.00121766											-0.0015309	0.0115299	0.00435748
	30	0.00522744	0.00341211	0.0302188	0.0100127	0.00223355											0.0102209	0.0115656	0.00437097
	40	0.00883789	0.00297195	0.0274346	0.00967815	0.00218637											0.0102218	0.0101934	0.00385237
	50	0.0155538	0.00912086	0.0108229	0.0125483	0.00836885											0.0112829	0.00288182	0.00108912
	60	0.0245448	0.0176417	0.0235551	0.0110058	0.0134201											0.0180335	0.00599397	0.00226529
	70	0.0779403	0.0536611	0.00461216	0.0363546	0.0466704											0.0438477	0.0267495	0.0101094
	80	0.150834	0.105366	0.0250749	0.0785464	0.0819281											0.0883499	0.0456478	0.0172516
	90	0.302403	0.258903	0.0622876	0.109383	0.151744											0.176944	0.100999	0.0381703
	100	0.478972	0.408801	0.206036	0.208151	0.260657											0.312523	0.124396	0.047013
	110	0.619709	0.591454	0.403003	0.382772	0.403459											0.480079	0.115305	0.0435771
	120	0.732678	0.743283	0.4738	0.552625	0.558771											0.612231	0.119641	0.0452159
	130	0.780892	0.833868	0.65787	0.710343	0.687796											0.734154	0.0718725	0.0271627
	140	0.847644	0.925101	0.790896	0.713128	0.886724											0.832699	0.083254	0.0314641
	150	0.94206	0.901373	0.790255	0.770336	0.908531											0.862511	0.0769306	0.0290743
	160	0.931965	0.992541	0.872777	0.825594	0.979203											0.920416	0.0708025	0.0267583
	170	0.977993	0.978225	0.893438	0.840116	0.972239											0.932402	0.0628494	0.0237526
	180	0.96232	1.00019	0.95991	0.909856	0.931224											0.9527	0.0342661	0.0129501
	190	1.02208	0.980113	1.00571	0.975215	1.02399											1.00142	0.0228874	0.00864982
	200	1.02751	0.993821	1.07112	0.981896	0.982774											1.01142	0.0381607	0.014422
	210	1.04167	1.02498		0.98133	0.990691											1.00967	0.0284122	0.0164232
	220	1.00538	1.04334		1.00313	1.06964											1.03037	0.0320254	0.0185118
	230				1.03149	0.979031											1.00526	0.0370941	0.0214417
	240				1.03231												1.03231	0	0
	250				1.04512												1.04512	0	0
	WT 300 µM BC5
	-80	0.00273499	0.00469441	0.0115093	0.0103474												0.00732153	0.00426737	0.00161276
	-70	0.00438331	0.00397532	0.0114125	0.00776074												0.00688297	0.00346361	0.001309
	-60	0.00939565	0.00367016	0.00920772	0.00828789												0.00764035	0.00269069	0.00101689
	-50	0.00165196	0.00826946	0.00993583	0.00547201												0.00633231	0.00362324	0.00136933
	-40	0.0011176	0.00677665	0.00763642	0.00837881												0.00597737	0.00330533	0.00124918
	-30	0.00879655	0.00677665	0.00332259	0.0117407												0.00765912	0.00353729	0.00133684
	-20	0.009413	0.00391639	0.00219476	0.011247												0.00669279	0.00432362	0.00163402
	-10	0.0102092	0.00833566	0.00638719	0.00813687												0.00826723	0.00156285	0.000590645
	0	0.0014672	0.0101632	0.00609699	0.00373475												0.00536554	0.00371524	0.0014041
	10	0.00677126	0.0103037	0.0123444	0.00791734												0.00933418	0.00248847	0.000940463
	20	-0.00429418	0.0108615	0.00941941	0.0121892												0.00704398	0.00764293	0.00288849
	30	0.0229088	0.0190714	0.0230234	0.0177272												0.0206827	0.00269355	0.00101797
	40	0.0292696	0.0261278	0.0221452	0.0244164												0.0254898	0.0030018	0.00113447
	50	0.0446836	0.0416251	0.0420557	0.0473036												0.043917	0.00263147	0.00099451
	60	0.102058	0.117091	0.0757314	0.104075												0.0997388	0.0173362	0.00655187
	70	0.193756	0.163742	0.153444	0.189932												0.175218	0.0197143	0.00745062
	80	0.285755	0.264416	0.216596	0.30031												0.266769	0.0365529	0.0138144
	90	0.364984	0.394429	0.323885	0.399243												0.370635	0.034651	0.0130956
	100	0.491254	0.500351	0.43639	0.508656												0.484163	0.0326318	0.0123325
	110	0.544017	0.590913	0.554702	0.62878												0.579603	0.0384392	0.0145273
	120	0.682857	0.69135	0.647139	0.710431												0.682944	0.0265091	0.0100186
	130	0.725586	0.788453	0.678825	0.799722												0.748147	0.0565659	0.0213779
	140	0.814748	0.829702	0.812329	0.839313												0.824023	0.0127647	0.00482414
	150	0.873959	0.896818	0.84966	0.888595												0.877258	0.0206854	0.0078176
	160	0.938803	0.951156	0.890834	0.933249												0.928511	0.0262089	0.00990512
	170	0.965509	0.949971	0.933193	0.966242												0.953729	0.0156119	0.00590019
	180	0.963835	1.00792	0.963849	0.973642												0.977311	0.0209221	0.00790706
	190	0.975914	0.984551	1.0029	1.01116												0.993631	0.0162226	0.00613099
	200	0.988959	1.01349	1.01411	1.01468												1.00781	0.0125766	0.00475305

## Sheet: FIGURE 1e
	1e
	Current Blocking
				Fitting
	BC5 Concentration	inhibition	SEM	BC5 Concentration	inhibition
	(μM)			(μM)
	0	0	0	0.0001	0.00369				0C		0.01uM	0.1uM	0.3uM	1uM	2uM	5uM	10uM	30uM	100uM	300uM
	0.01	0.102449	0.0305919	0.000106	0.00382		I/Icontrol		1		0.918039	0.674845	0.62799	0.788484	0.434174	0.0843012	0.072398	0.0462847	0.0321568	0.00845729
	0.1	0.261471	0.0345705	0.000112	0.00395		I/Icontrol		1		0.815153	0.718904	0.665886	0.813861	0.493443	0.0850881	0.0951232	0.0705186	0.0139645	0.00376513
	0.3	0.326655	0.0219946	0.000119	0.00409		I/Icontrol		1		0.960946	0.723482	0.665856	0.576245	0.317749	0.250139	0.0772903	0.0457392	0.0185463	0.00320143
	1	0.421209	0.0683858	0.000126	0.00424		I/Icontrol		1		0.896067	0.836887	0.733647	0.499808	0.273186	0.0805945		0.0404353	0.0331453	0.00886985
	2	0.634582	0.0468589	0.000134	0.00439		I/Icontrol		1					0.615557	0.308539			0.0352969	0.0112559
	5	0.874969	0.0417143	0.000142	0.00455
	10	0.918396	0.00598045	0.00015	0.00471
	30	0.952345	0.00676914	0.000159	0.00488
	100	0.978	0.02	0.000169	0.00505		average		1		0.897551	0.738529	0.673345	0.658791	0.365418	0.125031	0.0816038	0.0476549	0.0218138	0.00607343
	300	0.993927	0.0015022	0.000179	0.00523		STDEV		0		0.0611837	0.069141	0.0439892	0.136772	0.0937178	0.0834285	0.0119609	0.0135383	0.0102365	0.00300441
				0.00019	0.00542		SEM		0		0.0305919	0.0345705	0.0219946	0.0683858	0.0468589	0.0417143	0.00598045	0.00676914	0.00511823	0.0015022
				0.000201	0.00561		1-average		0		0.102449	0.261471	0.326655	0.341209	0.634582	0.874969	0.918396	0.952345	0.978186	0.993927
				0.000213	0.00581
				0.000226	0.00602
				0.00024	0.00623
				0.000254	0.00645
				0.000269	0.00668
				0.000285	0.00692
				0.000303	0.00716
				0.000321	0.00742
				0.00034	0.00768
				0.00036	0.00796
				0.000382	0.00824
				0.000405	0.00853
				0.000429	0.00883
				0.000455	0.00915
				0.000482	0.00947
				0.000511	0.00981
				0.000542	0.0102
				0.000574	0.0105
				0.000609	0.0109
				0.000645	0.0113
				0.000684	0.0117
				0.000725	0.0121
				0.000768	0.0125
				0.000814	0.013
				0.000863	0.0134
				0.000915	0.0139
				0.00097	0.0144
				0.00103	0.0149
				0.00109	0.0154
				0.00116	0.0159
				0.00122	0.0165
				0.0013	0.0171
				0.00138	0.0177
				0.00146	0.0183
				0.00155	0.019
				0.00164	0.0196
				0.00174	0.0203
				0.00184	0.021
				0.00195	0.0218
				0.00207	0.0225
				0.00219	0.0233
				0.00232	0.0241
				0.00246	0.025
				0.00261	0.0258
				0.00277	0.0267
				0.00293	0.0277
				0.00311	0.0286
				0.0033	0.0296
				0.00349	0.0307
				0.0037	0.0317
				0.00393	0.0328
				0.00416	0.034
				0.00441	0.0351
				0.00468	0.0364
				0.00496	0.0376
				0.00525	0.0389
				0.00557	0.0402
				0.0059	0.0416
				0.00626	0.0431
				0.00663	0.0445
				0.00703	0.0461
				0.00745	0.0476
				0.0079	0.0493
				0.00837	0.0509
				0.00888	0.0527
				0.00941	0.0545
				0.01	0.0563
				0.0106	0.0582
				0.0112	0.0602
				0.0119	0.0622
				0.0126	0.0643
				0.0133	0.0665
				0.0141	0.0687
				0.015	0.071
				0.0159	0.0733
				0.0168	0.0758
				0.0179	0.0783
				0.0189	0.0809
				0.0201	0.0835
				0.0213	0.0863
				0.0225	0.0891
				0.0239	0.092
				0.0253	0.095
				0.0268	0.0981
				0.0285	0.1013
				0.0302	0.1046
				0.032	0.1079
				0.0339	0.1114
				0.0359	0.115
				0.0381	0.1186
				0.0404	0.1224
				0.0428	0.1263
				0.0454	0.1302
				0.0481	0.1343
				0.051	0.1385
				0.054	0.1428
				0.0573	0.1472
				0.0607	0.1517
				0.0643	0.1564
				0.0682	0.1611
				0.0723	0.166
				0.0766	0.171
				0.0812	0.1761
				0.0861	0.1813
				0.0913	0.1867
				0.0967	0.1922
				0.1025	0.1978
				0.1087	0.2035
				0.1152	0.2094
				0.1221	0.2154
				0.1294	0.2215
				0.1372	0.2277
				0.1454	0.2341
				0.1542	0.2406
				0.1634	0.2472
				0.1732	0.254
				0.1836	0.2609
				0.1946	0.2679
				0.2063	0.275
				0.2187	0.2823
				0.2318	0.2897
				0.2457	0.2972
				0.2604	0.3048
				0.276	0.3125
				0.2926	0.3204
				0.3102	0.3283
				0.3288	0.3364
				0.3485	0.3446
				0.3694	0.3529
				0.3915	0.3612
				0.415	0.3697
				0.4399	0.3783
				0.4663	0.387
				0.4943	0.3957
				0.5239	0.4046
				0.5554	0.4135
				0.5887	0.4224
				0.624	0.4315
				0.6614	0.4406
				0.7011	0.4498
				0.7432	0.459
				0.7878	0.4683
				0.835	0.4776
				0.8851	0.487
				0.9382	0.4963
				0.9945	0.5057
				1.0541	0.5152
				1.1174	0.5246
				1.1844	0.5341
				1.2555	0.5435
				1.3308	0.553
				1.4106	0.5624
				1.4952	0.5718
				1.5849	0.5813
				1.68	0.5906
				1.7808	0.6
				1.8876	0.6093
				2.0008	0.6186
				2.1209	0.6278
				2.2481	0.6369
				2.383	0.646
				2.5259	0.6551
				2.6774	0.6641
				2.8381	0.673
				3.0083	0.6818
				3.1888	0.6905
				3.3801	0.6992
				3.5828	0.7077
				3.7978	0.7162
				4.0256	0.7246
				4.2671	0.7328
				4.523	0.741
				4.7944	0.7491
				5.082	0.757
				5.3868	0.7648
				5.71	0.7725
				6.0525	0.7801
				6.4156	0.7876
				6.8005	0.795
				7.2084	0.8022
				7.6409	0.8093
				8.0992	0.8163
				8.5851	0.8232
				9.1001	0.8299
				9.646	0.8365
				10.2247	0.843
				10.838	0.8494
				11.4882	0.8556
				12.1773	0.8617
				12.9078	0.8677
				13.6822	0.8735
				14.5029	0.8792
				15.373	0.8848
				16.2952	0.8903
				17.2727	0.8956
				18.3088	0.9008
				19.4072	0.9059
				20.5714	0.9109
				21.8054	0.9158
				23.1135	0.9205
				24.5001	0.9251
				25.9698	0.9296
				27.5277	0.934
				29.179	0.9383
				30.9295	0.9425
				32.7849	0.9465
				34.7516	0.9505
				36.8363	0.9543
				39.0461	0.9581
				41.3884	0.9617
				43.8712	0.9653
				46.503	0.9687
				49.2927	0.9721
				52.2497	0.9753
				55.3841	0.9785
				58.7065	0.9816
				62.2282	0.9845
				65.9612	0.9874
				69.9181	0.9903
				74.1124	0.993
				78.5584	0.9957
				83.271	0.9982
				88.2663	1.0007
				93.5613	1.0032
				99.1739	1.0055
				105.123	1.0078
				111.429	1.01
				118.114	1.0122
				125.2	1.0142
				132.71	1.0163
				140.671	1.0182
				149.11	1.0201
				158.055	1.0219
				167.536	1.0237
				177.587	1.0255
				188.24	1.0271
				199.532	1.0287
				211.502	1.0303
				224.189	1.0318
				237.638	1.0333
				251.894	1.0347
				267.005	1.0361
				283.022	1.0374
				300	1.0387
	GV shift
				Fitting
	BC5 Concentration	GV shift	SEM	BC5 Concentration	GV shift			BC5 Concentration	BC5 Concentration	BC5 Concentration	BC5 Concentration	BC5 Concentration	BC5 Concentration	BC5 Concentration	BC5 Concentration	BC5 Concentration	BC5 Concentration	BC5 Concentration	BC5 Concentration
	(μM)	mV		(μM)	mV			( 0 μM)	( 0.01 μM)	( 0.03 μM)	( 0.1 μM)	( 0.3 μM)	(1 μM)	( 2 μM)	( 5 μM)	10 μM)	( 30 μM)	( 100 μM)	( 300 μM)
	0	0	2.96206	0.001	-2.0417			V1/2	V1/2	V1/2	V1/2	V1/2	V1/2	V1/2	V1/2	V1/2	V1/2	V1/2	V1/2
	0.01	-1.43275	2.11672	0.00105	-2.0203			(mV)	(mV)	(mV)	(mV)	(mV)	(mV)	(mV)	(mV)	(mV)	(mV)	(mV)	(mV)
	0.03	0.378583	1.51759	0.0011	-1.9984
	0.1	7.84808	4.6862	0.00116	-1.9758			191.113	182.82	180.043	180.146	167.645	159.95	147.008	129.448	120.228	120.378	121.849	102.081
	0.3	13.4818	2.43723	0.00122	-1.9526			179.432	179.51	177.288	178.799	167.686	160.1	146.715	135.94	128.204		121.355	102.221
	1	18.5293	1.85639	0.00128	-1.9288			189.961	174.416	173.981	175.378	157.373	153.595	140.034	138.248	133.136	119.898	115.823	101.618
	2	32.5078	1.54147	0.00134	-1.9043			171.446			161.647	163.299	162.168	147.256	132.538		117.311	116.593	97.956
	5	41.7051	2.02053	0.00141	-1.8791			155.017			173.819			143.861	139.92		121.257	112.389
	10	50.2933	3.25677	0.00148	-1.8533			178.428			159.589				138.571		105.756
	30	60.5626	3.20569	0.00156	-1.8267			190.419			168.455
	100	59.8808	1.99186	0.00164	-1.7994			172.273			172.007
	300	76.5136	1.01256	0.00172	-1.7714			178.505			175.344
				0.00181	-1.7426			169.063			151.161
				0.0019	-1.713			175.647
				0.00199	-1.6826			178.487
				0.00209	-1.6513
				0.0022	-1.6193
				0.00231	-1.5863
				0.00243	-1.5524		average	177.483	178.915	177.104	169.635	164.001	158.953	144.975	135.778	127.189	116.92	117.602	100.969
				0.00255	-1.5177		STDEV	10.2609	4.23344	3.03519	9.37241	4.87446	3.71277	3.08294	4.04106	6.51355	6.41139	3.98373	2.02513
				0.00268	-1.4819		SEM	2.96206	2.11672	1.51759	4.6862	2.43723	1.85639	1.54147	2.02053	3.25677	3.20569	1.99186	1.01256
				0.00281	-1.4452
				0.00296	-1.4076		GV shift	0	-1.43275	0.378583	7.84808	13.4818	18.5293	32.5078	41.7051	50.2933	60.5626	59.8808	76.5136
				0.00311	-1.3688
				0.00326	-1.3291
				0.00343	-1.2882
				0.0036	-1.2463
				0.00378	-1.2032
				0.00397	-1.159
				0.00417	-1.1136
				0.00438	-1.0669
				0.00461	-1.019
				0.00484	-0.9698
				0.00508	-0.9193
				0.00534	-0.8675
				0.00561	-0.8142
				0.00589	-0.7595
				0.00619	-0.7034
				0.0065	-0.6458
				0.00683	-0.5866
				0.00717	-0.5259
				0.00754	-0.4636
				0.00792	-0.3996
				0.00832	-0.3339
				0.00874	-0.2665
				0.00918	-0.1973
				0.00964	-0.1263
				0.0101	-0.0535
				0.0106	0.0213
				0.0112	0.098
				0.0117	0.1767
				0.0123	0.2575
				0.013	0.3403
				0.0136	0.4253
				0.0143	0.5125
				0.015	0.602
				0.0158	0.6937
				0.0166	0.7878
				0.0174	0.8843
				0.0183	0.9833
				0.0192	1.0848
				0.0202	1.1888
				0.0212	1.2955
				0.0223	1.4049
				0.0234	1.517
				0.0246	1.632
				0.0258	1.7498
				0.0271	1.8705
				0.0285	1.9943
				0.0299	2.1211
				0.0315	2.251
				0.033	2.3842
				0.0347	2.5205
				0.0365	2.6602
				0.0383	2.8033
				0.0402	2.9499
				0.0423	3.1
				0.0444	3.2536
				0.0466	3.411
				0.049	3.5721
				0.0515	3.7369
				0.0541	3.9057
				0.0568	4.0784
				0.0597	4.2551
				0.0627	4.436
				0.0659	4.6209
				0.0692	4.8102
				0.0727	5.0037
				0.0763	5.2016
				0.0802	5.404
				0.0842	5.6108
				0.0885	5.8223
				0.093	6.0384
				0.0977	6.2593
				0.1026	6.485
				0.1078	6.7155
				0.1132	6.951
				0.1189	7.1915
				0.1249	7.4371
				0.1313	7.6878
				0.1379	7.9437
				0.1448	8.2049
				0.1522	8.4714
				0.1598	8.7433
				0.1679	9.0207
				0.1764	9.3035
				0.1853	9.5919
				0.1947	9.8859
				0.2045	10.1855
				0.2148	10.4909
				0.2257	10.802
				0.2371	11.1188
				0.249	11.4415
				0.2616	11.77
				0.2748	12.1045
				0.2887	12.4448
				0.3033	12.7911
				0.3186	13.1433
				0.3347	13.5015
				0.3516	13.8657
				0.3693	14.2359
				0.388	14.612
				0.4076	14.9942
				0.4281	15.3824
				0.4498	15.7765
				0.4725	16.1766
				0.4963	16.5827
				0.5214	16.9946
				0.5477	17.4125
				0.5754	17.8362
				0.6044	18.2657
				0.635	18.7009
				0.667	19.1419
				0.7007	19.5885
				0.7361	20.0407
				0.7733	20.4984
				0.8123	20.9615
				0.8533	21.4299
				0.8964	21.9037
				0.9417	22.3825
				0.9892	22.8665
				1.0392	23.3553
				1.0917	23.8491
				1.1468	24.3475
				1.2047	24.8505
				1.2655	25.358
				1.3294	25.8697
				1.3966	26.3857
				1.4671	26.9057
				1.5412	27.4295
				1.619	27.9571
				1.7008	28.4882
				1.7867	29.0227
				1.8769	29.5603
				1.9717	30.101
				2.0712	30.6446
				2.1758	31.1907
				2.2857	31.7394
				2.4011	32.2903
				2.5224	32.8432
				2.6497	33.398
				2.7835	33.9545
				2.9241	34.5124
				3.0717	35.0716
				3.2269	35.6317
				3.3898	36.1927
				3.561	36.7543
				3.7408	37.3163
				3.9297	37.8784
				4.1282	38.4405
				4.3366	39.0024
				4.5556	39.5637
				4.7856	40.1244
				5.0273	40.6842
				5.2812	41.2428
				5.5479	41.8001
				5.828	42.3559
				6.1223	42.9099
				6.4315	43.462
				6.7563	44.0119
				7.0974	44.5595
				7.4558	45.1046
				7.8323	45.6469
				8.2278	46.1863
				8.6433	46.7226
				9.0798	47.2556
				9.5383	47.7852
				10.02	48.3112
				10.5259	48.8334
				11.0575	49.3517
				11.6158	49.8658
				12.2024	50.3758
				12.8186	50.8813
				13.4659	51.3823
				14.1459	51.8787
				14.8602	52.3704
				15.6106	52.8571
				16.3989	53.3389
				17.2271	53.8155
				18.097	54.287
				19.0108	54.7531
				19.9708	55.2139
				20.9793	55.6692
				22.0387	56.119
				23.1516	56.5632
				24.3207	57.0017
				25.5488	57.4344
				26.839	57.8614
				28.1943	58.2826
				29.618	58.6979
				31.1137	59.1073
				32.6848	59.5108
				34.3353	59.9083
				36.0692	60.2998
				37.8906	60.6854
				39.8039	61.065
				41.8139	61.4386
				43.9254	61.8061
				46.1436	62.1677
				48.4737	62.5233
				50.9215	62.873
				53.4929	63.2167
				56.1941	63.5545
				59.0318	63.8863
				62.0128	64.2123
				65.1443	64.5325
				68.4339	64.8468
				71.8896	65.1554
				75.5198	65.4583
				79.3334	65.7555
				83.3395	66.047
				87.548	66.333
				91.9689	66.6135
				96.6131	66.8884
				101.492	67.158
				106.617	67.4222
				112.001	67.6811
				117.657	67.9347
				123.598	68.1832
				129.839	68.4266
				136.396	68.6649
				143.284	68.8983
				150.519	69.1267
				158.12	69.3503
				166.104	69.5691
				174.492	69.7832
				183.304	69.9927
				192.56	70.1976
				202.284	70.398
				212.499	70.594
				223.229	70.7856
				234.502	70.973
				246.344	71.1562
				258.783	71.3352
				271.851	71.5102
				285.579	71.6812
				300	71.8483

## Sheet: FIGURE 1f
	1f
	100 μM Ca2+				1 μM Ca2+
	Voltage	inhibition	SEM		Voltage	inhibition	SEM
	mV				mV
	10	0.609689	0.10249		90	0.0901394	0.00885997
	20	0.522495	0.0693824		100	0.117232	0.00285249
	30	0.451613	0.0618551		110	0.0925574	0.00894525
	40	0.389917	0.0617665		120	0.0590808	0.00270111
	50	0.328202	0.054368		130	0.0741629	0.00415918
	60	0.280506	0.0543455		140	0.0666217	0.00117225
	70	0.23536	0.0511092		150	0.0351139	0.0205194
	80	0.198081	0.0445851		160	0.0590348	0.00665269
	90	0.171657	0.0437854		170	0.0340478	0.0134176
	100	0.119979	0.0175506		180	0.0404473	0.00840175
	110	0.0807547	0		190	0.0416602	0.00725278
	120	0.0717631	0		200	0.0288814	0.0167298
	130	0.0635582	0
	140	0.0565146	0
	100 μM Ca2+
	Voltage
	mV					average	stdev	sem
	10	0.357528	0.556906	0.843355	0.680965	0.609689	0.204981	0.10249
	20	0.343003	0.484977	0.61375	0.648251	0.522495	0.138765	0.0693824
	30	0.298628	0.442864	0.464095	0.600864	0.451613	0.12371	0.0618551
	40	0.252365	0.378706	0.375782	0.552813	0.389917	0.123533	0.0617665
	50	0.214068	0.322234	0.301087	0.47542	0.328202	0.108736	0.054368
	60	0.174825	0.268566	0.246545	0.432087	0.280506	0.108691	0.0543455
	70	0.142402	0.235755	0.18567	0.377611	0.23536	0.102218	0.0511092
	80	0.121324	0.201203	0.147601	0.322195	0.198081	0.0891703	0.0445851
	90	0.0977735	0.164989	0.127498	0.296367	0.171657	0.0875708	0.0437854
	100	0.0785239	0.138314	0.105324	0.157752	0.119979	0.0351012	0.0175506
	110			0.0807547		0.0807547		0
	120			0.0717631		0.0717631		0
	130			0.0635582		0.0635582		0
	140			0.0565146		0.0565146		0
	1 μM Ca2+
	Voltage
	mV
	90	0.102669	0.0776095			0.0901394	0.0177199	0.00885997
	100	0.113198	0.121266			0.117232	0.00570499	0.00285249
	110	0.105208	0.0799069			0.0925574	0.0178905	0.00894525
	120	0.0629007	0.0552608			0.0590808	0.00540222	0.00270111
	130	0.0273355	0.0390994	0.156054		0.0741629	0.0711632	0.0355816
	140	0.0502204	0.0469048	0.10274		0.0666217	0.0313231	0.0156615
	150	0.00165445	0.0227827	0.0809044		0.0351139	0.0410388	0.0205194
	160	0.0449693	0.0607144	0.0714205		0.0590348	0.0133054	0.00665269
	170	0.0191183	0.0179974	0.0650275		0.0340478	0.0268351	0.0134176
	180	0.0242608	0.0578064	0.0392747		0.0404473	0.0168035	0.00840175
	190	0.026499	0.0554064	0.0430753		0.0416602	0.0145056	0.00725278
	200	0.0221854	-0.000723874	0.0651827		0.0288814	0.0334596	0.0167298

## Sheet: FIGURE 1h
	1h
		100 μM Ca2+		50 μM BC5 100 μM Ca2+				50 μM BC5 100 μM Ca2+
	Voltage	single channel Conductance	SEM	single channel Conductance	SEM			Voltage				single channel Conductance	SEM
	mV	pA		pA				mV				pA
	-80
	40	13.04	0.08	13.27	0			40		13.27		13.27	0
	60	19.53	0.554256	19.6367	0.69946			60	20.49	18.25	20.17	19.6367	0.69946
	80	24.4367	0.853333	25.8233	1.05054			80	24.33	25.29	27.85	25.8233	1.05054
	100	30.4033	0.847926	30.8367	0.91136			100	30.09	29.77	32.65	30.8367	0.91136
	120	34.89	0.64	35.5167	1.46648			120	35.53	32.97	38.05	35.5167	1.46648
								100 μM Ca2+
								40	13.12	12.96		13.04	0.08
								60	18.57	19.53	20.49	19.53	0.554256
								80	22.73	25.29	25.29	24.4367	0.853333
								100	29.13	30.07	32.01	30.4033	0.847926
								120	34.25		35.53	34.89	0.64

## Sheet: FIGURE 2b
	2b
	WT 10mM Mg2+ 0 BC5				WT 10mM Mg2+ 100µM BC5						WT 10mM Mg2+ 100µM BC5											WT 10mM Mg2+ 0µM BC5
	voltage	G/Gmax	voltage	SEM	voltage	G/Gmax	voltage	SEM			voltage	G/Gmax	G/Gmax	G/Gmax	G/Gmax		AVERAGE	STDEV	SEM			voltage	G/Gmax	G/Gmax	G/Gmax	AVERAGE	STDEV	SEM
	mV		mV		mV		mV				mV											mV
	-80	0.00316827	-80	0.0018292	-80	0.00108877	-80	0.000533886			-80	0.00251993	0.00116617	0.000672404	-3.40957e-06		0.00108877	0.00106777	0.000533887			-80	0.0013199	0.00501664	0.00442286	0.00316827	0.00316827	0.0018292
	-70	0.00355887	-70	0.00205472	-70	0.00251046	-70	0.00056459			-70	0.00390471	0.00222785	0.0011854	0.00272389		0.00251046	0.00112918	0.00056459			-70	0.00204201	0.00507574	0.00567891	0.00355887	0.00355887	0.00205472
	-60	0.00369718	-60	0.00213457	-60	0.00147468	-60	0.000753293			-60	0.00302845	-0.00011076	0.000520693	0.00246033		0.00147468	0.00150659	0.000753294			-60	0.00126478	0.00612958	0.00459606	0.00369718	0.00369718	0.00213457
	-50	0.00296596	-50	0.0017124	-50	0.0012413	-50	0.000247359			-50	0.00107768	0.00167495	0.000614877	0.00159768		0.0012413	0.000494718	0.000247359			-50	0.00161857	0.00431336	0.00605822	0.00296596	0.00296596	0.0017124
	-40	0.00398405	-40	0.00230019	-40	0.00216261	-40	0.000344678			-40	0.00189271	0.00284089	0.00132229	0.00259457		0.00216262	0.000689356	0.000344678			-40	0.00254237	0.00542572	0.00767661	0.00398405	0.00398405	0.00230019
	-30	0.00427912	-30	0.00247055	-30	0.000885676	-30	0.000618277			-30	0.00243043	-0.000485688	0.000408305	0.00118965		0.000885674	0.00123655	0.000618276			-30	0.00279653	0.00576172	0.00376032	0.00427912	0.00427912	0.00247055
	-20	0.00367001	-20	0.00211888	-20	0.00250789	-20	0.000420087			-20	0.00327107	0.00131113	0.00265761	0.00279175		0.00250789	0.000840173	0.000420086			-20	0.00209862	0.0052414	0.00489241	0.00367001	0.00367001	0.00211888
	-10	0.00339169	-10	0.00195819	-10	0.00191046	-10	0.000906129			-10	0.00450374	0.000799012	0.000539274	0.00179981		0.00191046	0.00181226	0.000906128			-10	0.00186189	0.00492149	0.00271445	0.00339169	0.00339169	0.00195819
	0	0.00369126	0	0.00213115	0	0.00180563	0	0.000471175			0	0.0018975	0.000958186	0.00127457	0.00309227		0.00180563	0.00094235	0.000471175			0	0.00204754	0.00533498	0.00271445	0.00369126	0.00369126	0.00213115
	10	0.00422083	10	0.0024369	10	0.00302878	10	0.000609			10	0.00460929	0.00205276	0.00208731	0.00336576		0.00302878	0.001218	0.000608998			10	0.00278654	0.00565512	0.00625763	0.00422083	0.00422083	0.0024369
	20	0.00654938	20	0.00378128	20	0.00172705	20	0.000707305			20	0.00328495	-5.70759e-05	0.00141144	0.00226889		0.00172705	0.00141461	0.000707305			20	0.00744363	0.00565512	0.00531232	0.00654937	0.00654937	0.00378128
	30	0.00758296	30	0.00437802	30	0.00162095	30	0.000543834			30	0.00277207	0.00161797	0.000162331	0.00193144		0.00162095	0.00108767	0.000543834			30	0.00824533	0.00692059	0.00510955	0.00758296	0.00758296	0.00437802
	40	0.00994463	40	0.00574154	40	0.0131003	40	0.00346373			40	0.0051968	0.00974213	0.0168851	0.0205771		0.0131003	0.00692748	0.00346374			40	0.0129043	0.00698499	0.00793278	0.00994465	0.00994465	0.00574154
	50	0.0226227	50	0.0130613	50	0.0368476	50	0.0105482			50	0.00970025	0.0405722	0.0610089	0.0361089		0.0368476	0.0210963	0.0105482			50	0.0295445	0.015701	0.0289398	0.0226228	0.0226228	0.0130613
	60	0.0427021	60	0.0246541	60	0.0943533	60	0.0110439			60	0.072839	0.110391	0.116177	0.0780058		0.0943532	0.0220876	0.0110438			60	0.0490168	0.0363874	0.0586386	0.0427021	0.0427021	0.0246541
	70	0.0971744	70	0.0561038	70	0.172638	70	0.0185107			70	0.148636	0.145555	0.225542	0.170819		0.172638	0.0370213	0.0185106			70	0.124733	0.0696163	0.143039	0.0971747	0.0971747	0.0561038
	80	0.182591	80	0.105419	80	0.311235	80	0.0294699			80	0.304968	0.277163	0.396242	0.266567		0.311235	0.0589395	0.0294698			80	0.218832	0.146349	0.232104	0.18259	0.18259	0.105419
	90	0.289673	90	0.167243	90	0.486276	90	0.039424			90	0.447305	0.487237	0.59586	0.414703		0.486276	0.078848	0.039424			90	0.331892	0.247455	0.376323	0.289674	0.289674	0.167243
	100	0.426458	100	0.246215	100	0.656305	100	0.0293844			100	0.673333	0.636603	0.727211	0.588073		0.656305	0.058769	0.0293845			100	0.508042	0.344873	0.508383	0.426457	0.426457	0.246215
	110	0.571946	110	0.330213	110	0.727137	110	0.0263018			110	0.760122	0.670804	0.782213	0.695409		0.727137	0.0526037	0.0263019			110	0.645661	0.498231	0.661994	0.571946	0.571946	0.330213
	120	0.672924	120	0.388513	120	0.863512	120	0.0151361			120	0.858629	0.864836	0.902152	0.828432		0.863512	0.0302724	0.0151362			120	0.720425	0.625422	0.793888	0.672924	0.672924	0.388513
	130	0.756334	130	0.43667	130	0.893018	130	0.0224722			130	0.865046	0.921894	0.939701	0.845431		0.893018	0.0449447	0.0224724			130	0.822514	0.690155	0.804025	0.756334	0.756334	0.43667
	140	0.82988	140	0.479131	140	0.910929	140	0.0221978			140	0.868916	0.917188	0.970456	0.887156		0.910929	0.0443955	0.0221978			140	0.880674	0.779085	0.866045	0.829879	0.829879	0.479131
	150	0.8753	150	0.505355	150	0.944646	150	0.017907			150	0.900287	0.986056	0.955094	0.937146		0.944646	0.035814	0.017907			150	0.91981	0.830791	0.948787	0.875301	0.875301	0.505355
	160	0.916349	160	0.529054	160	0.985142	160	0.0132923			160	0.964118	1.02409	0.976487	0.975868		0.985141	0.0265824	0.0132912			160	0.953353	0.879345	0.982486	0.916349	0.916349	0.529054
	170	0.979461	170	0.565492	170	1.00395	170	0.0233948			170	1.07368	0.973585	0.986178	0.982335		1.00394	0.046788	0.023394			170	0.99996	0.958963	1.00931	0.979461	0.979461	0.565492
	180	0.97625	180	0.563638	180	1.04125	180	0.00887186			180	1.05128	1.05437	1.04388	1.01546		1.04125	0.0177461	0.00887307			180	1.00405	0.94845	0.927667	0.97625	0.97625	0.563638
	190	1.01385	190	0.585346	190	1.00521	190	0.020443			190	1.01783	0.953894	1.05171	0.997429		1.00522	0.0408876	0.0204438			190	0.993348	1.03435	1.01865	1.01385	1.01385	0.585346
	200	1.00771	200	0.581801	200	1.03725	200	0.0084641			200	1.06211	1.02632	1.03382	1.02674		1.03725	0.0169284	0.00846419			200	1.01661	0.998809	1.03318	1.00771	1.00771	0.581801

## Sheet: FIGURE 2C
	2c
	Mg2+ concentration	GV shift	SEM		WT 0 Mg2+ 0 BC5	WT 10mM Mg2+	WT 100µM BC5	WT 10mM Mg2+ 100µM BC5
	mM	mV			V1/2	V1/2	V1/2	V1/2
					(mV)	(mV)	(mV)	(mV)
	0	65.2437	3.34781
	10	15.1103	2.2769		179.038	107.737	107.34	97.073
	0	55.2497	2.62528		178.796	105.654	115.355	87.57
					177.415	112.678	116.823	96.095
							71.698	10.664
							63.441	18.084
							60.592	16.583
					AVERAGE		65.2437	15.1103
					STDEV		5.76828	3.92309
					SEM		3.34781	2.2769
					D99R 0 Mg2+ 0 BC5		D99R 100µM BC5
					V1/2		V1/2
					(mV)		(mV)
					167.766		107.818
					162.767		110.581
					160.05		106.932
					171.97		111.525
							52.186
							53.118
							60.445
							55.2497
							4.52336
							2.62528

## Sheet: FIGURE 2e
	2e
	Dose Response curve
	WT
	BC5 Concentration	GV shift	SEM				BC5 Concentration	BC5 Concentration	BC5 Concentration	BC5 Concentration	BC5 Concentration	BC5 Concentration	BC5 Concentration	BC5 Concentration	BC5 Concentration	BC5 Concentration	BC5 Concentration	BC5 Concentration
	(μM)	mV					( 0 μM)	( 0.01 μM)	( 0.03 μM)	( 0.1 μM)	( 0.3 μM)	(1 μM)	( 2 μM)	( 5 μM)	10 μM)	( 30 μM)	( 100 μM)	( 300 μM)
	0	0	2.96206				V1/2	V1/2	V1/2	V1/2	V1/2	V1/2	V1/2	V1/2	V1/2	V1/2	V1/2	V1/2
	0.01	-1.43275	2.11672				(mV)	(mV)	(mV)	(mV)	(mV)	(mV)	(mV)	(mV)	(mV)	(mV)	(mV)	(mV)
	0.03	0.378583	1.51759
	0.1	7.84808	4.6862				191.113	182.82	180.043	180.146	167.645	159.95	147.008	129.448	120.228	120.378	121.849	102.081
	0.3	13.4818	2.43723				179.432	179.51	177.288	178.799	167.686	160.1	146.715	135.94	128.204		121.355	102.221
	1	18.5293	1.85639				189.961	174.416	173.981	175.378	157.373	153.595	140.034	138.248	133.136	119.898	115.823	101.618
	2	32.5078	1.54147				171.446			161.647	163.299	162.168	147.256	132.538		117.311	116.593	97.956
	5	41.7051	2.02053				155.017			173.819			143.861	139.92		121.257	112.389
	10	50.2933	3.25677				178.428			159.589				138.571		105.756
	30	60.5626	3.20569				190.419			168.455
	100	59.8808	1.99186				172.273			172.007
	300	76.5136	1.01256				178.505			175.344
							169.063			151.161
							175.647
							178.487
						average	177.483	178.915	177.104	169.635	164.001	158.953	144.975	135.778	127.189	116.92	117.602	100.969
						STDEV	10.2609	4.23344	3.03519	9.37241	4.87446	3.71277	3.08294	4.04106	6.51355	6.41139	3.98373	2.02513
						SEM	2.96206	2.11672	1.51759	4.6862	2.43723	1.85639	1.54147	2.02053	3.25677	3.20569	1.99186	1.01256
						GV shift	0	-1.43275	0.378583	7.84808	13.4818	18.5293	32.5078	41.7051	50.2933	60.5626	59.8808	76.5136
	E180A
	BC5 Concentration	GV shift	SEM		V1/2	V1/2	V1/2	V1/2	V1/2	AVERAGE	STDEV	SEM		GV shift	GV shift	GV shift	GV shift	GV shift	AVERAGE	STDEV	SEM
	(μM)	mV			(mV)	(mV)	(mV)	(mV)	(mV)	(mV)	(mV)	(mV)		mV	mV	mV	mV	mV	(mV)	(mV)	(mV)
	0	0	3.54817		140.715	124.47	126.622	132.312	142.171	133.258	8.01886	3.54817
	1	5.6768	0.629216		134.491	117.881	119.576	128.785	137.173	127.581	8.65122	3.82797		6.224	6.589	7.046	3.527	4.998	5.6768	1.42203	0.629216
	2	11.8918	1.54825		131.737	112.26	117.703	114.804	130.327	121.366	9.04508	4.00225		8.978	12.21	8.919	17.508	11.844	11.8918	3.49904	1.54825
	5	27.2538	1.25246		113.086	100.645	101.286	101.138	113.866	106.004	6.83049	3.02234		27.629	23.825	25.336	31.174	28.305	27.2538	2.83056	1.25246
	10	36.915	2.51202		106.329	92.609	90.826	85.667	106.284	96.343	9.44591	4.17961		34.386	31.861	35.796	46.645	35.887	36.915	5.67716	2.51202
	30	57.756	3.01096		73.015	67.569	74.164	71.434	91.328	75.502	9.19128	4.06694		67.7	56.901	52.458	60.878	50.843	57.756	6.80477	3.01096
	100	67.6844	5.35097		55.037	52.977	73.43	66.051	80.373	65.5736	11.7332	5.19166		85.678	71.493	53.192	66.261	61.798	67.6844	12.0932	5.35097
																					0
	N182A
	BC5 Concentration	GV shift	SEM		V1/2	V1/2	V1/2	V1/2	V1/2	AVERAGE	STDEV	SEM		GV shift	GV shift	GV shift	GV shift	GV shift	AVERAGE	STDEV	SEM
	(μM)	mV			(mV)	(mV)	(mV)	(mV)	(mV)	(mV)	(mV)	(mV)		mV	mV	mV	mV	mV	(mV)	(mV)	(mV)
	0	0	6.00579		123.426	128.612	109.148	99.274	99.338	111.96	13.5731	6.00579
	1	3.7134	2.54454		111.394	123.294	104.448	100.912	101.183	108.246	9.41343	4.16523		12.032	5.318	4.7	-1.638	-1.845	3.7134	5.75066	2.54454
	2	9.658	2.98449		106.144	112.772	107.429	90.907	94.256	102.302	9.29048	4.11083		17.282	15.84	1.719	8.367	5.082	9.658	6.74494	2.98449
	5	19.1366	5.2901		93.241	96.293	96.361	82.925	95.295	92.823	5.67482	2.51098		30.185	32.319	12.787	16.349	4.043	19.1366	11.9556	5.2901
	10	26.4844	5.31109		85.73	88.243	87.275	79.376	86.752	85.4752	3.52829	1.56119		37.696	40.369	21.873	19.898	12.586	26.4844	12.0031	5.31109
	30	41.037	4.95232		71.356	75.154	73.251	71.327	63.525	70.9226	4.42725	1.95896		52.07	53.458	35.897	27.947	35.813	41.037	11.1923	4.95232
	100	54.0242	5.4876		55.744	62.039	61.577	50.974	59.343	57.9354	4.61913	2.04386		67.682	66.573	47.571	48.3	39.995	54.0242	12.402	5.4876
	F395A
	BC5 Concentration	GV shift	SEM		V1/2	V1/2	V1/2	V1/2	V1/2	AVERAGE	STDEV	SEM		GV shift	GV shift	GV shift	GV shift	GV shift	AVERAGE	STDEV	SEM
	(μM)	mV			(mV)	(mV)	(mV)	(mV)	(mV)	(mV)	(mV)	(mV)		mV	mV	mV	mV	mV	(mV)	(mV)	(mV)
	0	0	3.14152		200.009	184.118	199.934	190.944	188.324	192.666	7.09982	3.14152
	1	3.0586	2.95531		203.448	185.746	188.879	181.536	188.427	189.607	8.26958	3.65911		-3.439	-1.628	11.055	9.408	-0.103	3.0586	6.679	2.95531
	2	18.4238	2.27822		179.155	170.577	176.262	169.183	176.033	174.242	4.19677	1.85698		20.854	13.541	23.672	21.761	12.291	18.4238	5.14877	2.27822
	5	24.9804	4.88311		172.4	169.827	171.865	150.361	173.974	167.685	9.7975	4.33518		27.609	14.291	28.069	40.583	14.35	24.9804	11.0358	4.88311
	10	37.8002	5.18798		158.556	155.031	154.207	140.547	165.987	154.866	9.25727	4.09614		41.453	29.087	45.727	50.397	22.337	37.8002	11.7248	5.18798
	30	56.643	6.78397		135.148	137.628	146.102	112.557	148.679	136.023	14.2807	6.3189		64.861	46.49	53.832	78.387	39.645	56.643	15.3318	6.78397
	100	78.053	5.83318		112.35	113.501	117.786	100.036	129.391	114.613	10.5748	4.67911		87.659	70.617	82.148	90.908	58.933	78.053	13.183	5.83318
	E180AN182A
	BC5 Concentration	GV shift	SEM		V1/2	V1/2	V1/2	V1/2	V1/2	AVERAGE	STDEV	SEM		GV shift	GV shift	GV shift	GV shift	GV shift	AVERAGE	STDEV	SEM
	(μM)	mV			(mV)	(mV)	(mV)	(mV)	(mV)	(mV)	(mV)	(mV)		mV	mV	mV	mV	mV	(mV)	(mV)	(mV)
	0	0	4.27		118.153	103.739	135.333			119.075	15.8172	6.99875
	1	6.02467	1.89985		109.392	95.502	134.257			113.05	19.6348	8.68796		8.761	8.237	1.076			6.02467	4.29367	1.89985
	2	9.22367	1.5694		112.968	91.907	124.679			109.851	16.6068	7.34815		5.185	11.832	10.654			9.22367	3.54684	1.5694
	5	13.3493	1.44014		104.883	87.096	125.198			105.726	19.065	8.43583		13.27	16.643	10.135			13.3493	3.25473	1.44014
	10	23.4233	2.38275		91.153	77.699	118.103			95.6517	20.5742	9.10365		27	26.04	17.23			23.4233	5.38502	2.38275
	30	38.52	1.30099		76.285	67.381	97.999			80.555	15.7493	6.96871		41.868	36.358	37.334			38.52	2.94023	1.30099
	100	49.727	2.61843		66.096	49.614	92.334			69.348	21.5449	9.53313		52.057	54.125	42.999			49.727	5.91766	2.61843
	I105EE399R
	BC5 Concentration	GV shift	SEM		V1/2	V1/2	V1/2	V1/2	V1/2	AVERAGE	STDEV	SEM		GV shift	GV shift	GV shift	GV shift	GV shift	AVERAGE	STDEV	SEM
	(μM)	mV			(mV)	(mV)	(mV)	(mV)	(mV)	(mV)	(mV)	(mV)		mV	mV	mV	mV	mV	(mV)	(mV)	(mV)
	0	0	1.1708		212.417	209.899	215.189			212.502	2.64602	1.1708
	1	1.85433	1.83616		210.261	212.337	209.344			210.647	1.53344	0.678515		2.156	-2.438	5.845			1.85433	4.14973	1.83616
	2	11.7067	1.25584		199.808	195.915	206.662			200.795	5.44106	2.40755		12.609	13.984	8.527			11.7067	2.8382	1.25584
	5	35.761	3.23267		181.822	168.972				175.397	9.08632	4.0205		30.595	40.927				35.761	7.30583	3.23267
	10	45.27	7.8032		179.617	152.159				165.888	19.4157	8.59103		32.8	57.74				45.27	17.6352	7.8032
	30	70.606	1.4893		144.191	136.913				140.552	5.14632	2.27713		68.226	72.986				70.606	3.36583	1.4893
	100	85.4525	0.577262		126.042	125.369				125.706	0.475883	0.210568		86.375	84.53				85.4525	1.30461	0.577262
	D173C
	BC5 Concentration	GV shift	SEM		V1/2	V1/2	V1/2	V1/2	V1/2	AVERAGE	STDEV	SEM		GV shift	GV shift	GV shift	GV shift	GV shift	AVERAGE	STDEV	SEM
	(μM)	mV			(mV)	(mV)	(mV)	(mV)	(mV)	(mV)	(mV)	(mV)		mV	mV	mV	mV	mV	(mV)	(mV)	(mV)
	0	0	2.1718		153.051	159.801	159.396	166.877	160.625	159.95	4.90827	2.1718
	1	8.379	1.1667		146.482	150.032	153.852	159.023	148.466	151.571	4.96595	2.19732		6.569	9.769	5.544	7.854	12.159	8.379	2.63673	1.1667
	2	16.9448	3.51502		132.342	144.389	138.617	163.035	136.643	143.005	12.0057	5.31225		20.709	15.412	20.779	3.842	23.982	16.9448	7.94395	3.51502
	5	25.304	1.86075		130.623	138.028	134.933	141.342	128.304	134.646	5.30948	2.34933		22.428	21.773	24.463	25.535	32.321	25.304	4.2053	1.86075
	10	36.124	2.21017		123.848	125.274	124.26	127.263	118.485	123.826	3.26438	1.44442		29.203	34.527	35.136	39.614	42.14	36.124	4.99498	2.21017
	30	42.4062	1.74103		108.384	124.41	115.605	122.718	116.602	117.544	6.37309	2.81995		44.667	35.391	43.791	44.159	44.023	42.4062	3.93473	1.74103
	100	60.7602	5.03417		106.445	109.453	89.371	96.719	93.961	99.1898	8.48271	3.75341		46.606	50.348	70.025	70.158	66.664	60.7602	11.3772	5.03417
	I105E
	BC5 Concentration	GV shift	SEM		V1/2	V1/2	V1/2	V1/2	V1/2	AVERAGE	STDEV	SEM		GV shift	GV shift	GV shift	GV shift	GV shift	AVERAGE	STDEV	SEM
	(μM)	mV			(mV)	(mV)	(mV)	(mV)	(mV)	(mV)	(mV)	(mV)		mV	mV	mV	mV	mV	(mV)	(mV)	(mV)
	0	0	4.3148		147.058	166.888	167.576	156.232		159.439	9.75145	4.3148
	1	6.59	3.14669		146.892	150.791	159.76	153.951		152.849	5.43745	2.40595		0.166	16.097	7.816	2.281		6.59	7.11153	3.14669
	2	12.9322	0.70033		136.086	153.768	154.774	141.397		149.98	7.44981	3.29638		10.972	13.12	12.802	14.835		12.9322	1.58275	0.70033
	5	25.809	0.85433		123.271	140.405	142.786	128.056		137.082	7.90717	3.49875		23.787	26.483	24.79	28.176		25.809	1.93079	0.85433
	10	33.7282	1.63862		108.359	132.514	137.006	124.962		131.494	6.08644	2.69312		38.699	34.374	30.57	31.27		33.7282	3.70328	1.63862
	30	47.506	3.37618		94.679	113.327	120.312	119.412		117.684	3.79972	1.68129		52.379	53.561	47.264	36.82		47.506	7.63017	3.37618
	100	52.9005	1.15941		92.76	116.857	111.78	104.755		106.538	10.4399	4.61941		54.298	50.031	55.796	51.477		52.9005	2.62026	1.15941
	E399R
	BC5 Concentration	GV shift	SEM		V1/2	V1/2	V1/2	V1/2	V1/2	AVERAGE	STDEV	SEM		GV shift	GV shift	GV shift	GV shift	GV shift	AVERAGE	STDEV	SEM
	(μM)	mV			(mV)	(mV)	(mV)	(mV)	(mV)	(mV)	(mV)	(mV)		mV	mV	mV	mV	mV	(mV)	(mV)	(mV)
	0	0	2.23218		170.291	178.001	168.51			172.267	5.04472	2.23218
	1	4.12167	3.1515		172.756	166.321	165.36			168.146	4.02147	1.77941		-2.465	11.68	3.15			4.12167	7.12238	3.1515
	2	15.867	5.13214		167.147	152.15	149.904			151.027	1.58816	0.702726		3.144	25.851	18.606			15.867	11.5986	5.13214
	5	21.805	3.29641		156.909	153.498	140.98			147.239	8.85156	3.91662		13.382	24.503	27.53			21.805	7.44989	3.29641
	10	35.8783	2.59493		140.478	136.482	132.207			134.344	3.02288	1.33756		29.813	41.519	36.303			35.8783	5.86454	2.59493
	30	57.8115	4.5064		119.681	112.988				112.988				50.61	65.013				57.8115	10.1845	4.5064
	100	77.501	2.23271		89.222	104.068				104.068				81.069	73.933				77.501	5.04591	2.23271

## Sheet: FIGURE 2f
	2f
	mutations	EC50	SEM	maxium GV shift	SEM
		µM		mV
	WT	2.5	0.3	67.2	1.3
	E180A	9	1.6	74	4.1
	N182A	10.8	2.6	59.5	4.3
	F395A	11.9	1.5	79.3	3.5
	D173C	6.7	1.2	61.3	3.4
	I105E	7	1.4	58.9	4
	E399R	14.5	2.2	88.1	4.7
	DM1	14.8	6.2	55.6	9.4
	DM2	9.5	1	93.1	3.2
							We re-fitted the curve and provided standard errors in Fig. 2f as suggested. We revised the figure legend accordingly. The curve fitting method is provided in Materials and Methods (page 20). The data in Fig. 2f were obtained from fitting the data in Fig. 2e with the Hill equation. Due to experimental difficulties, the data at different BC5 concentrations could not be collected on the same oocyte…
							Above is our respose to reviewer's comments

## Sheet: FIGURE 3a
	3a
	WT control				WT 100µM BC5
	voltage	Qon	voltage	SEM	voltage	Qon	voltage	Qon
	mV		mV		mV		mV
	-30	0.0161866	-30	0.00636714	-80	0.0108138	-80	-70.6666
	-20	0.0299001	-20	0.00554772	-70	0.0181843	-70	-62.6678
	-10	0.0225354	-10	0.0059213	-60	0.0452591	-60	-54.6527
	0	0.0205915	0	0.0105097	-50	0.0181843	-50	-46.6643
	10	0.0329161	10	0.00754967	-40	0.048669	-40	-38.6544
	20	0.0417703	20	0.00465711	-30	0.0127708	-30	-30.6743
	30	0.0488269	30	0.00621654	-20	0.0119673	-20	-22.6769
	40	0.0451943	40	0.0109195	-10	0.0494215	-10	-14.6579
	50	0.0683572	50	0.0140597	0	0.0368566	0	-6.67132
	60	0.111253	60	0.0122196	10	0.035473	10	1.31362
	70	0.116444	70	0.00869649	20	0.0420623	20	9.31473
	80	0.136175	80	0.00912522	30	0.0371011	30	17.3059
	90	0.159083	90	0.0135978	40	0.0930611	40	25.3246
	100	0.200088	100	0.0132689	50	0.077241	50	33.3036
	110	0.252992	110	0.0171144	60	0.0804242	60	41.2877
	120	0.259413	120	0.0165817	70	0.0845483	70	49.2874
	130	0.355279	130	0.0105549	80	0.119654	80	57.2714
	140	0.392868	140	0.00896633	90	0.157879	90	65.2767
	150	0.437921	150	0.0178981	100	0.184565	100	73.2747
	160	0.52332	160	0.0135094	110	0.202624	110	81.2544
	170	0.560189	170	0.0150875	120	0.28051	120	89.2785
	180	0.615875	180	0.0180585	130	0.291281	130	97.2652
	190	0.660014	190	0.010746	140	0.352791	140	105.279
	200	0.714001	200	0.0142676	150	0.39643	150	113.281
	210	0.751088	210	0.0106282	160	0.456506	160	121.297
	220	0.807348	220	0.0117436	170	0.497046	170	129.297
	230	0.836677	230	0.010053	180	0.51585	180	137.296
	240	0.858424	240	0.0119358	190	0.552883	190	145.306
	250	0.862862	250	0.0118491	200	0.616588	200	153.334
	260	0.909574	260	0.0090686	210	0.639777	210	161.329
	270	0.915596	270	0.0096069	220	0.691909	220	169.352
	280	0.934087	280	0.00610484	230	0.73654	230	177.366
	290	0.9634	290	0.0113306	240	0.734987	240	185.356
	300	0.997982	300	0.00885301	250	0.786856	250	193.368
					260	0.811938	260
					270	0.837962	270
					280	0.877119	280
					290	0.912764	290
					300	0.947079	300
	WT control
	voltage	Qon	Qon	Qon	Qon	Qon	Qon	Qon	Qon	Qon	Qon	Qon	Qon	Qon	Qon
	mV
	-30	-0.0295878	0.0113203	0.019953	0.060348	0.0380587	0.0231892	-0.0157427	0.0248516	0.0207327	0.00842772	0.0374646	0.0264364	0.0171208	-0.0159604
	-20	0.0141269	0.0799484	0.0160002	0.00899981	0.0401599	0.0362229	0.0471034	0.0318505	0.00181279	0.028373	0.0254323	0.0370677	0.00482578	0.0466783
	-10	0.0764986	0.0281176	0.0209283	0.0282744	0.0514798	0.0162764	-0.00692975	0.00116639	0.0303792	0.0173753	0.0110144	0.0295006	0.0192162	-0.00780185
	0	-0.0831374	0.042532	0.0194472	-0.0370359	0.0710133	0.0263269	0.0399241	0.033302	0.0306153	0.032566	0.0148147	0.0424916	0.0557339	-0.00031328
	10	0.107822	0.0343335	0.0325189	0.0332941	0.0390096	0.0158056	-0.00295686	0.0284677	0.0300512	0.0175677	0.0456846	0.0659432	0.01772	-0.00443635
	20	0.0235456	0.0435833	0.0494351	0.0422079	0.033793	0.0449892	0.0865769	0.036193	0.0430928	0.0492697	0.00720949	0.0403445	0.0326471	0.0518962
	30	0.064806	0.0784038	0.0596661	0.0312392	0.047249	0.0466988	0.025149	0.00528633	0.0396778	0.0343059	0.0976817	0.0561849	0.0368347	0.0603928
	40	0.0198448	0.0634003	0.0650444	-0.0674858	0.0473742	0.0684707	0.0644261	0.0861989	0.0285609	0.102386	0.0476367	0.0556131	0.0430902	0.00815998
	50	0.0671003	0.0704372	0.0612467	-0.0484161	0.0592297	0.171773	0.164785	0.060475	0.065297	0.0678928	0.0760866	0.0688105	0.0355641	0.0367201
	60	0.191753	0.0539469	0.0996866	0.0496606	0.0795198	0.177769	0.102415	0.0899233	0.0771424	0.166383	0.120581	0.076248	0.11684	0.155677
	70	0.138008	0.125184	0.0705818	0.0925336	0.116069	0.152249	0.083888	0.122848	0.109563	0.115313	0.106242	0.17379	0.16037	0.0635832
	80	0.085261	0.120301	0.110015	0.135179	0.094576	0.126592	0.161444	0.179271	0.169581	0.180571	0.14979	0.175877	0.086844	0.131146
	90	0.119305	0.140303	0.137448	0.127344	0.0815134	0.288625	0.127134	0.192506	0.160262	0.139122	0.16783	0.228404	0.155269	0.162102
	100	0.104957	0.236469	0.195741	0.11016	0.233001	0.260036	0.210858	0.154749	0.214771	0.238974	0.203949	0.267131	0.180992	0.189441
	110	0.18448	0.29525	0.22409	0.121768	0.324616	0.380669	0.270106	0.210683	0.202089	0.270528	0.253263	0.298312	0.240635	0.2654
	120	0.221808	0.254892	0.269099	0.105717	0.311244	0.275791	0.259088	0.347856	0.281279	0.270785	0.272713	0.292393	0.308745	0.160377
	130	0.314614	0.376313	0.33658	0.346005	0.320462	0.316966	0.396695	0.287333	0.351012	0.361333	0.428789	0.408349	0.376531	0.352925
	140	0.410743	0.367684	0.366033	0.354759	0.412747	0.446364	0.445527	0.331854	0.410248	0.361491	0.412245	0.386953	0.400339	0.393171
	150	0.451266	0.43625	0.436821	0.288314	0.394996	0.506036	0.433024	0.404668	0.501013	0.437302	0.554543	0.472192	0.468418	0.346054
	160	0.491741	0.550187	0.523676	0.448382	0.554778	0.646999	0.568031	0.47173	0.489854	0.492926	0.557802	0.529396	0.518122	0.482855
	170	0.520843	0.57094	0.569944	0.48589	0.526745	0.6519	0.63493	0.473973	0.595122	0.553329	0.629816	0.595081	0.533643	0.500492
	180	0.618977	0.624943	0.570166	0.487254	0.53743	0.735691	0.682564	0.542863	0.696451	0.584788	0.649233	0.623284	0.657037	0.611574
	190	0.593501	0.691088	0.632115	0.628192	0.608735	0.685393	0.714739	0.618479	0.660645	0.664517	0.717444	0.708403	0.649049	0.667891
	200	0.675694	0.700825	0.696992	0.658296	0.586974	0.806231	0.764763	0.691597	0.756967	0.736635	0.732104	0.734362	0.747787	0.706789
	210	0.717292	0.70934	0.782188	0.703994	0.695109	0.755111	0.830687	0.739322	0.776777	0.725971	0.79074	0.752804	0.794683	0.741211
	220	0.733265	0.739236	0.771308	0.823518	0.777027	0.87625	0.838593	0.802694	0.783481	0.784622	0.859962	0.842257	0.842687	0.827975
	230	0.809719	0.794735	0.836302	0.843191	0.805122	0.870683	0.801148	0.801511	0.874601	0.817643	0.810125	0.901747	0.843754	0.903191
	240	0.90246	0.806216	0.804061	0.920215	0.804469	0.868425	0.815307	0.816224	0.904012	0.824342	0.900688	0.872345	0.871179	0.907987
	250	0.829012	0.856038	0.920243	0.839423	0.874023	0.883916	0.858143	0.821919	0.920823	0.879525	0.85956	0.778667	0.93842	0.820361
	260	0.909352	0.850309	0.853677	0.889472	0.892593	0.916831	0.936498	0.882046	0.907845	0.948912	0.971541	0.924821	0.92494	0.925195
	270	0.954679	0.928527	0.893939	0.93587	0.891646	0.958039	0.980734	0.884238	0.899308	0.885381	0.936906	0.847968	0.924056	0.897055
	280	0.936359	0.913537	0.937664	0.948692	0.90803	0.992285	0.934422	0.922148	0.948862	0.896544	0.947514	0.937109	0.928401	0.925645
	290	0.903368	0.989888	0.969482	1.06782	0.899887	0.940388	0.998181	0.935593	0.978539	0.952315	0.980154	0.980254	0.950452	0.941287
	300	0.975503	0.993995	0.999448	1.09022	0.968156	0.968471	1.01416	1.01287	1.0055	0.945615	1.00642	1.00587	0.991819	0.993698
	WT 100µM BC5
	voltage	Qon	Qon	Qon	Qon	Qon	Qon	Qon
	mV
	-80	0.000393994	0.0578528	-0.00324559	0.00909348	-0.0297785	0.0305669	0.000844817
	-70	-0.0229531	0.0131783	-0.00324559	-0.0174541	0.0671257	0.0336137	0.0547576
	-60	0.0597258	0.158419	0.0611395	0.0381382	-0.0357646	-0.0101027	-0.0502103
	-50	0.0288432	0.00587575	0.0136571	0.0458921	-0.038389	0.0532265	0.02032
	-40	0.00848074	0.0136492	0.0950601	0.0685984	0.107841	-0.00161522	0.0692324
	-30	-0.00268067	-0.0312811	0.0107789	0.012162	0.089337	-0.00169145	0.0495891
	-20	-0.0529517	0.0801154	0.0211364	-0.0290479	-0.00115846	0.0537099	0.0358975
	-10	0.0800875	-0.0101159	0.0648028	0.0489374	0.0500999	0.0627174	0.0572147
	0	0.0514071	0.00317747	0.0139926	0.0521391	0.0500999	0.0503236	0.0542063
	10	0.133395	0.017252	0.0195766	0.0124154	0.0140705	0.0161287	-0.0248307
	20	0.0297123	0.0600242	0.0422675	0.00897487	0.0423493	0.0690459	0.0530974
	30	0.00522576	-0.0999219	0.14745	0.0554043	0.0360708	0.0783779	0.10527
	40	0.198727	0.0140221	0.0464742	0.0512685	0.178829	0.0690459	0.0781421
	50	0.0509017	0.0241992	0.12858	0.0822825	0.0647612	0.112722	0.11569
	60	0.0808293	0.0206194	0.0932667	0.0505326	0.128944	0.108353	0.12241
	70	0.0768521	0.0375358	0.0997958	0.0716413	0.110435	0.111029	0.120691
	80	0.155355	0.0435851	0.161951	0.109804	0.116353	0.130874	0.124029
	90	0.190406	0.117961	0.160704	0.13181	0.185774	0.160619	0.16044
	100	0.22144	0.187867	0.169282	0.203792	0.147324	0.177687	0.153977
	110	0.120623	0.203211	0.249054	0.188334	0.250267	0.204252	0.252483
	120	0.317299	0.230207	0.326065	0.256674	0.286056	0.266758	0.265055
	130	0.34986	0.28021	0.241077	0.275178	0.314186	0.287174	0.273541
	140	0.328523	0.355124	0.423043	0.314013	0.3601	0.335942	0.34709
	150	0.419961	0.366817	0.395924	0.395931	0.451871	0.348074	0.386003
	160	0.418577	0.420567	0.496261	0.429233	0.566402	0.407997	0.488264
	170	0.544481	0.420769	0.528217	0.443367	0.589372	0.456072	0.494938
	180	0.530935	0.507777	0.494239	0.510382	0.549292	0.502472	0.515687
	190	0.536858	0.554886	0.545711	0.574908	0.575542	0.529394	0.558268
	200	0.666314	0.596024	0.620462	0.623123	0.659006	0.534596	0.569889
	210	0.671013	0.608238	0.675916	0.672383	0.67488	0.536232	0.592026
	220	0.737892	0.700501	0.69734	0.73192	0.693872	0.589931	0.619398
	230	0.820337	0.76585	0.69757	0.703684	0.753199	0.678598	0.662486
	240	0.703775	0.728247	0.763301	0.780051	0.732029	0.70252	0.737169
	250	0.773634	0.839198	0.780349	0.730178	0.824821	0.772955	0.777186
	260	0.806211	0.823255	0.85273	0.795601	0.843311	0.750522	0.784398
	270	0.843465	0.830353	0.834561	0.827794	0.888521	0.803078	0.834542
	280	0.869636	0.926952	0.858414	0.879417	0.902717	0.825576	0.849918
	290	0.96884	0.941936	0.888175	0.904565	0.931389	0.84168	0.847659
	300	0.933479	0.961219	0.947448	1.01168	0.960228	0.868421	0.920676

## Sheet: FIGURE 3b
		3b
		WT control			WT 100µM BC5
		voltage	Po	SEM	voltage	Po	SEM
		mV			mV
		-140	2.57e-07	6.78e-08	-140	1.18e-06	1.57e-07
		-130	2.03e-07	2.78e-08	-130	1.34e-06	2.14e-07
		-120	2.46e-07	5.33e-08	-120	1.37e-06	2.71e-07
		-110	2.34e-07	3.62e-08	-110	1.08e-06	2.63e-07
		-100	2.48e-07	3.81e-08	-100	1.15e-06	2.84e-07
		-90	4.29e-07	5.79e-08	-90	1.5e-06	2.48e-07
		-80	3.4e-07	6.15e-08	-80	1.93e-06	8.85e-07
		-70	4.74e-07	1.28e-07	-70	2.73e-06	6.11e-07
		-60	6.31e-07	1.39e-07	-60	2.62e-06	1.14e-06
		-50	7.93e-07	1.24e-07	-50	3.68e-06	1.58e-06
		-40	1.29e-06	4.1e-07	-40	5.96e-06	3.19e-06
		-30	1.84e-06	3.35e-07	-30	9.2e-06	6.41e-06
		-20	2.69e-06	4.8e-07	-20	3.62e-05	1.34e-05
		WT control
		voltage	Po	Po	Po	Po	Po	Po	Po	Po	Po		AVERAGE	SEM
		mV
		-140	4.8557e-07	6.72817e-07	1.29544e-07	1.65999e-07	9.83954e-08	9.0634e-08	3.54167e-07	1.78578e-07	1.41564e-07		2.57474e-07	6.7846e-08
		-130	2.30096e-07		2.31456e-07		2.11929e-07	1.85766e-07	3.20513e-07	8.10952e-08	1.59426e-07		2.02897e-07	2.78129e-08
		-120	2.29297e-07		5.83379e-07	1.62338e-07	3.36214e-07	1.31268e-07	1.52686e-07	1.63197e-07	2.10666e-07		2.46131e-07	5.33213e-08
		-110	3.10226e-07		1.99229e-07	3.07416e-07		1.14646e-07	3.55903e-07	2.30449e-07	1.18119e-07		2.33713e-07	3.61727e-08
		-100	3.91154e-07		2.99571e-07	1.08225e-07	9.83954e-08	2.40171e-07	3.72275e-07	2.51607e-07	2.24576e-07		2.48247e-07	3.80643e-08
		-90	5.12547e-07		6.10832e-07	5.77201e-07	2.7248e-07	3.03132e-07	6.11111e-07	3.08088e-07	2.34358e-07		4.28719e-07	5.79434e-08
		-80			5.04479e-07	4.329e-07	1.28671e-07	1.06025e-07	3.39819e-07	4.88979e-07	3.82208e-07		3.4044e-07	6.15403e-08
		-70		1.26753e-06	3.16846e-07	2.34488e-07	1.81963e-07	2.60023e-07	7.09791e-07	3.41455e-07	4.80247e-07		4.74043e-07	1.27897e-07
		-60	5.87543e-07	1.47382e-06	7.60483e-07	1.443e-07	1.92545e-07	3.04724e-07	9.63434e-07	7.28707e-07	5.24241e-07		6.31089e-07	1.39246e-07
		-50	1.68584e-06	7.73363e-07	8.3266e-07	7.88923e-07	5.60258e-07	3.49496e-07	5.89677e-07	8.76646e-07	6.78807e-07		7.92852e-07	1.24241e-07
		-40	4.42007e-06	1.11706e-06	9.4094e-07	2.44314e-07	1.53717e-06	5.96638e-07	1.09425e-06	1.02996e-06	6.5585e-07		1.29292e-06	4.09817e-07
		-30	4.28794e-06	1.16602e-06	1.25319e-06	1.46145e-06	1.89493e-06	9.69417e-07	2.15222e-06	2.02849e-06	1.33807e-06		1.83908e-06	3.34999e-07
		-20		2.79943e-06	1.95178e-06	2.63731e-06	1.96587e-06	1.56046e-06	5.85614e-06	2.811e-06	1.96675e-06		2.69359e-06	4.80365e-07
		WT 100µM BC5
		voltage	Po	Po	Po		AVERAGE	SEM
		mV
		-140	1.48698e-06	1.09104e-06	9.6198e-07		1.18e-06	1.57e-07
		-130	1.62978e-06	1.46093e-06	9.29291e-07		1.34e-06	2.14e-07
		-120	1.60321e-06	1.6779e-06	8.28894e-07		1.37e-06	2.71e-07
		-110	1.07607e-06	1.53597e-06	6.27954e-07		1.08e-06	2.63e-07
		-100	1.42964e-06	1.43068e-06	5.89671e-07		1.15e-06	2.84e-07
		-90	1.73221e-06	1.76288e-06	1.00491e-06		1.5e-06	2.48e-07
		-80	2.74488e-06	2.17405e-06	8.71068e-07		1.93e-06	8.85e-07
		-70	3.50524e-06	3.16885e-06	1.51591e-06		2.73e-06	6.11e-07
		-60	4.14118e-06	2.60489e-06	1.11393e-06		2.62e-06	1.14e-06
		-50	4.11345e-06	5.42245e-06	1.5041e-06		3.68e-06	1.58e-06
		-40	6.83539e-06	9.00062e-06	2.04398e-06		5.96e-06	3.19e-06
		-30	1.38739e-05	1.13111e-05	2.41496e-06		9.2e-06	6.41e-06
		-20	4.06583e-05	5.68972e-05	1.10445e-05		3.62e-05	1.34e-05

[truncated: 11 more sheets: FIGURE 3c, FIGURE 3d, FIGURE 3e, FIGURE 3f, FIGURE 4C, FIGURE 4d, Supplementary Figure 3, Supplementary Figure 4, Supplementary Figure 5, Supplementary Figure 9, Supplementary Figure 10]
